# Supplementary material for: tert-Butyl 6-amino-5-cyano-2-(2-meth­oxy­eth­yl)nicotinate
Source: Acta Crystallogr Sect E Struct Rep Online. 2012 Apr 13;68(Pt 5):o1375. doi: 10.1107/S1600536812014328 (PMC3381644; doi:10.1107/S1600536812014328)
Supplement: Supplementary file 1 [file e-68-o1375-sup1.cif]

##############################################################################
#                                                                            #
# This CIF contains the data in a paper accepted for publication in          #
# Acta Crystallographica Section E. It conforms to the requirements of       #
# Notes for Authors for Acta Crystallographica Section E, and has been       #
# peer reviewed under the auspices of the IUCr Commission on Journals.       #
#                                                                            #
# Full details of the Crystallographic Information File format               #
# are given in the paper "The Crystallographic Information File (CIF):       #
# a New Standard Archive File for Crystallography" by S. R. Hall, F. H.      #
# Allen and I. D. Brown [Acta Cryst. (1991), A47, 655-685].                  #
#                                                                            #
# The current version of the core CIF dictionary is obtainable from          #
# ftp://ftp.iucr.org/pub/cif_core.dic.                                       #
#                                                                            #
# Software is freely available for graphical display of the structure(s)     #
# in this CIF. For information consult the CIF software page                 #
# http://www.iucr.org/resources/cif/software.                                #
#                                                                            #
# This file may be used for bona fide research purposes within the           #
# scientific community so long as proper attribution is given to the journal # 
# article from which it was obtained.                                        #
#                                                                            #
##############################################################################
data_global
_audit_creation_method
;
Olex2 1.1
(compiled 2011.11.01 svn.r2039, GUI svn.r3906)
;
_journal_date_recd_electronic     2012-03-21
_journal_date_accepted     2012-04-02
_journal_name_full     'Acta Crystallographica, Section E'
_journal_year     2012
_journal_volume     68
_journal_issue      5
_journal_page_first     o1375
_journal_page_last     o1375
_journal_paper_category     QO
_journal_paper_doi     10.1107/S1600536812014328
_journal_coeditor_code     CV5269
_publ_contact_author_name     'Yi-Ning Chen'
_publ_contact_author_address
;
Laboratory of Pharmaceutical Chemistry
School of Pharmacy
Chongqing Medical University
Chongqing
People's Republic of China
;
_publ_contact_author_email     'sntmilk@yahoo.com.cn'
_publ_contact_author_fax     ?
_publ_contact_author_phone     ?
_publ_section_title
;
<i>tert</i>-Butyl 6-amino-5-cyano-2-(2-methoxyethyl)nicotinate
;
loop_
    _publ_author_name
    _publ_author_footnote
    _publ_author_address
    'Chen, Yi-Ning' .
;
Laboratory of Pharmaceutical Chemistry
School of Pharmacy
Chongqing Medical University
Chongqing 400016
People's Republic of China
;
    'Zhao, Xing-Dong' .
;
Fochon Pharma Inc.
1933 Davis Street
Suite 207
San Leandro
CA 94577
USA
;
    'Deng, Jie' .
;
Chongqing Pharmaceutical Research Institute Co. Ltd
Chongqing 400016
People's Republic of China
;
    'Li, Qin-Geng' .
;
Laboratory of Pharmaceutical Chemistry
School of Pharmacy
Chongqing Medical University
Chongqing 400016
People's Republic of China
;
_publ_section_synopsis     .
_symmetry_space_group_name_hall     '-C 2yc'
data_I
_chemical_name_systematic
;
<i>tert</i>-Butyl 6-amino-5-cyano-2-(2-methoxyethyl)nicotinate
;
_chemical_name_common     ?
_chemical_formula_moiety     'C14 H19 N3 O3'
_chemical_formula_sum     'C14 H19 N3 O3'
_chemical_formula_iupac     'C14 H19 N3 O3'
_chemical_formula_weight     277.32
_chemical_melting_point     404.16
_space_group_crystal_system     monoclinic
_space_group_name_H-M_alt     'C 2/c'
_space_group_name_Hall     '-C 2yc'
loop_
    _space_group_symop_id
    _space_group_symop_operation_xyz
    1 'x, y, z'
    2 '-x, y, -z+1/2'
    3 'x+1/2, y+1/2, z'
    4 '-x+1/2, y+1/2, -z+1/2'
    5 '-x, -y, -z'
    6 'x, -y, z-1/2'
    7 '-x+1/2, -y+1/2, -z'
    8 'x+1/2, -y+1/2, z-1/2'
_cell_length_a     10.1155(4)
_cell_length_b     15.2482(5)
_cell_length_c     19.4882(6)
_cell_angle_alpha     90.00
_cell_angle_beta     99.853(3)
_cell_angle_gamma     90.00
_cell_volume     2961.59(18)
_cell_formula_units_Z     8
_cell_measurement_reflns_used     2258
_cell_measurement_theta_min     2.8688
_cell_measurement_theta_max     29.0528
_cell_measurement_temperature     129.9
_exptl_crystal_description     block
_exptl_crystal_colour     colourless
_exptl_crystal_size_max     0.35
_exptl_crystal_size_mid     0.30
_exptl_crystal_size_min     0.30
_exptl_crystal_density_diffrn     1.244
_exptl_crystal_density_meas     ?
_exptl_crystal_density_method     'not measured'
_exptl_crystal_F_000     1184
_exptl_absorpt_coefficient_mu     0.089
_exptl_absorpt_correction_type     multi-scan
_exptl_absorpt_process_details
;
(CrysAlis PRO; Agilent, 2010)
;
_exptl_absorpt_correction_T_min     0.90168
_exptl_absorpt_correction_T_max     1.00000
_exptl_special_details     ?
_diffrn_ambient_temperature     129.9
_diffrn_radiation_type     'Mo K\a'
_diffrn_radiation_wavelength     0.7107
_diffrn_radiation_monochromator     graphite
_diffrn_measurement_device_type     'Agilent Xcalibur Eos'
_diffrn_measurement_method     '\w scans'
_diffrn_detector_area_resol_mean     16.0874
_diffrn_reflns_number     5419
_diffrn_reflns_av_R_equivalents     0.0197
_diffrn_reflns_theta_min     2.87
_diffrn_reflns_theta_max     24.99
_diffrn_reflns_theta_full     24.99
_diffrn_measured_fraction_theta_max     0.998
_diffrn_measured_fraction_theta_full     0.998
_diffrn_reflns_limit_h_min     -12
_diffrn_reflns_limit_h_max     11
_diffrn_reflns_limit_k_min     -18
_diffrn_reflns_limit_k_max     10
_diffrn_reflns_limit_l_min     -15
_diffrn_reflns_limit_l_max     23
_diffrn_standards_number     ?
_diffrn_standards_interval_count     ?
_diffrn_standards_interval_time     ?
_diffrn_standards_decay_%     ?
_refine_special_details
;
Refinement of <i>F</i>^2^ against ALL reflections. The weighted <i>R</i>-factor
<i>wR</i> and goodness of fit <i>S</i> are based on <i>F</i>^2^, conventional
<i>R</i>-factors <i>R</i> are based on <i>F</i>, with <i>F</i> set to zero for
negative <i>F</i>^2^. The threshold expression of <i>F</i>^2^ >
\s(<i>F</i>^2^) is used only for calculating <i>R</i>-factors(gt) <i>etc</i>.
and is not relevant to the choice of reflections for refinement.
<i>R</i>-factors based on <i>F</i>^2^ are statistically about twice as large
as those based on <i>F</i>, and <i>R</i>- factors based on ALL data will be
even larger.
;
_reflns_number_total     2608
_reflns_number_gt     2094
_reflns_threshold_expression     I>2sigma(I)
_refine_ls_structure_factor_coef     Fsqd
_refine_ls_matrix_type     full
_refine_ls_R_factor_all     0.0531
_refine_ls_R_factor_gt     0.0401
_refine_ls_wR_factor_gt     0.0919
_refine_ls_wR_factor_ref     0.1004
_refine_ls_goodness_of_fit_ref     1.048
_refine_ls_restrained_S_all     1.049
_refine_ls_number_reflns     2608
_refine_ls_number_parameters     191
_refine_ls_number_restraints     4
_refine_ls_hydrogen_treatment     mixed
_refine_ls_weighting_scheme     calc
_refine_ls_weighting_details
         'calc w=1/[\s^2^(Fo^2^)+(0.0438P)^2^+1.1844P] where P=(Fo^2^+2Fc^2^)/3'
_atom_sites_solution_hydrogens     geom
_atom_sites_solution_primary     direct
_atom_sites_solution_secondary     difmap
_refine_ls_shift/su_max     0.000
_refine_ls_shift/su_mean     0.000
_refine_diff_density_max     0.155
_refine_diff_density_min     -0.220
_refine_ls_extinction_method     none
_refine_ls_extinction_coef     ?
loop_
    _atom_type_symbol
    _atom_type_description
    _atom_type_scat_dispersion_real
    _atom_type_scat_dispersion_imag
    _atom_type_scat_source
    'C' 'C' 0.0033 0.0016
                         'International Tables Vol C Tables 4.2.6.8 and 6.1.1.4'
    'H' 'H' 0.0000 0.0000
                         'International Tables Vol C Tables 4.2.6.8 and 6.1.1.4'
    'N' 'N' 0.0061 0.0033
                         'International Tables Vol C Tables 4.2.6.8 and 6.1.1.4'
    'O' 'O' 0.0106 0.0060
                         'International Tables Vol C Tables 4.2.6.8 and 6.1.1.4'
_computing_data_collection
;
CrysAlis PRO (Agilent, 2010)
;
_computing_cell_refinement
;
CrysAlis PRO (Agilent, 2010)
;
_computing_data_reduction
;
CrysAlis PRO (Agilent, 2010)
;
_computing_structure_solution
;
SHELXS97 (Sheldrick, 2008)
;
_computing_structure_refinement
;
SHELXL97 (Sheldrick, 2008)
;
_computing_molecular_graphics
;
OLEX2 (Dolomanov <i>et al.</i>, 2009)
;
_computing_publication_material
;
OLEX2 (Dolomanov <i>et al.</i>, 2009)
;
loop_
    _atom_site_type_symbol
    _atom_site_label
    _atom_site_fract_x
    _atom_site_fract_y
    _atom_site_fract_z
    _atom_site_U_iso_or_equiv
    _atom_site_adp_type
    _atom_site_calc_flag
    _atom_site_refinement_flags
    _atom_site_occupancy
    _atom_site_symmetry_multiplicity
    _atom_site_disorder_assembly
    _atom_site_disorder_group
    O O1 0.21160(13) 0.04640(8) 0.29380(6) 0.0402(3) Uani d . 1 1 . .
    O O2 0.12016(10) 0.02438(7) 0.38946(5) 0.0280(3) Uani d . 1 1 . .
    O O3 0.33430(10) -0.04292(7) 0.12374(6) 0.0296(3) Uani d . 1 1 . .
    N N1 0.17189(12) -0.23015(8) 0.25819(6) 0.0241(3) Uani d . 1 1 . .
    N N2 0.16078(15) -0.36625(9) 0.30598(8) 0.0322(4) Uani d D 1 1 . .
    H H2A 0.1613(17) -0.4024(9) 0.3412(8) 0.039 Uiso d D 1 1 . .
    H H2B 0.1820(17) -0.3884(10) 0.2674(7) 0.039 Uiso d D 1 1 . .
    N N3 0.11844(14) -0.34153(10) 0.48130(7) 0.0367(4) Uani d . 1 1 . .
    C C1 0.15937(14) -0.27913(10) 0.31410(8) 0.0237(4) Uani d D 1 1 . .
    C C2 0.14474(14) -0.24020(10) 0.37841(8) 0.0233(4) Uani d . 1 1 . .
    C C3 0.14728(14) -0.15014(10) 0.38336(8) 0.0230(4) Uani d . 1 1 . .
    H H3 0.1386 -0.1227 0.4261 0.028 Uiso calc R 1 1 . .
    C C4 0.16250(13) -0.09908(10) 0.32599(8) 0.0218(3) Uani d . 1 1 . .
    C C5 0.17249(13) -0.14259(10) 0.26322(8) 0.0219(3) Uani d . 1 1 . .
    C C6 0.16804(14) -0.00242(11) 0.33331(8) 0.0250(4) Uani d . 1 1 . .
    C C7 0.13015(15) -0.29497(11) 0.43634(8) 0.0263(4) Uani d . 1 1 . .
    C C8 0.11812(17) 0.11866(10) 0.40839(9) 0.0303(4) Uani d . 1 1 . .
    C C9 0.0559(2) 0.11529(13) 0.47372(11) 0.0529(6) Uani d . 1 1 . .
    H H9A 0.0480 0.1749 0.4913 0.079 Uiso calc R 1 1 . .
    H H9B 0.1128 0.0802 0.5092 0.079 Uiso calc R 1 1 . .
    H H9C -0.0334 0.0886 0.4629 0.079 Uiso calc R 1 1 . .
    C C10 0.25917(19) 0.15437(14) 0.42359(11) 0.0505(5) Uani d . 1 1 . .
    H H10A 0.2974 0.1550 0.3806 0.076 Uiso calc R 1 1 . .
    H H10B 0.3143 0.1171 0.4583 0.076 Uiso calc R 1 1 . .
    H H10C 0.2575 0.2142 0.4417 0.076 Uiso calc R 1 1 . .
    C C11 0.03036(19) 0.16861(12) 0.35095(10) 0.0459(5) Uani d . 1 1 . .
    H H11A 0.0773 0.1751 0.3112 0.069 Uiso calc R 1 1 . .
    H H11B 0.0104 0.2268 0.3680 0.069 Uiso calc R 1 1 . .
    H H11C -0.0536 0.1364 0.3363 0.069 Uiso calc R 1 1 . .
    C C12 0.18509(14) -0.09710(11) 0.19592(8) 0.0247(4) Uani d . 1 1 . .
    H H12A 0.1426 -0.0385 0.1950 0.030 Uiso calc R 1 1 . .
    H H12B 0.1367 -0.1315 0.1563 0.030 Uiso calc R 1 1 . .
    C C13 0.33020(14) -0.08676(11) 0.18746(8) 0.0252(4) Uani d . 1 1 . .
    H H13A 0.3796 -0.0524 0.2268 0.030 Uiso calc R 1 1 . .
    H H13B 0.3732 -0.1451 0.1873 0.030 Uiso calc R 1 1 . .
    C C14 0.46425(17) -0.04423(13) 0.10532(10) 0.0417(5) Uani d . 1 1 . .
    H H14A 0.4621 -0.0133 0.0611 0.063 Uiso calc R 1 1 . .
    H H14B 0.4923 -0.1051 0.1004 0.063 Uiso calc R 1 1 . .
    H H14C 0.5280 -0.0152 0.1418 0.063 Uiso calc R 1 1 . .
loop_
    _atom_site_aniso_label
    _atom_site_aniso_U_11
    _atom_site_aniso_U_22
    _atom_site_aniso_U_33
    _atom_site_aniso_U_12
    _atom_site_aniso_U_13
    _atom_site_aniso_U_23
    O1 0.0612(8) 0.0263(7) 0.0407(7) -0.0069(6) 0.0305(6) -0.0014(6)
    O2 0.0394(6) 0.0213(6) 0.0262(6) -0.0012(5) 0.0138(5) -0.0030(5)
    O3 0.0326(6) 0.0331(7) 0.0258(6) -0.0025(5) 0.0128(4) 0.0028(5)
    N1 0.0260(7) 0.0240(7) 0.0236(7) -0.0005(6) 0.0082(5) -0.0018(6)
    N2 0.0477(9) 0.0228(8) 0.0300(8) 0.0015(7) 0.0177(7) -0.0008(7)
    N3 0.0444(9) 0.0367(9) 0.0296(8) -0.0065(7) 0.0077(6) 0.0051(7)
    C1 0.0204(8) 0.0241(8) 0.0274(8) 0.0001(6) 0.0065(6) -0.0001(7)
    C2 0.0225(8) 0.0249(8) 0.0235(8) 0.0001(6) 0.0066(6) 0.0007(7)
    C3 0.0207(8) 0.0274(8) 0.0216(8) 0.0005(6) 0.0060(6) -0.0013(7)
    C4 0.0185(7) 0.0245(8) 0.0231(8) 0.0004(6) 0.0059(6) -0.0003(7)
    C5 0.0164(7) 0.0253(8) 0.0249(8) -0.0001(6) 0.0062(6) 0.0010(7)
    C6 0.0241(8) 0.0274(9) 0.0248(8) -0.0003(7) 0.0078(6) -0.0009(7)
    C7 0.0282(9) 0.0258(9) 0.0259(9) -0.0014(7) 0.0071(7) -0.0029(8)
    C8 0.0399(9) 0.0211(8) 0.0324(9) -0.0023(7) 0.0132(7) -0.0071(8)
    C9 0.0851(15) 0.0328(11) 0.0507(13) -0.0069(10) 0.0392(11) -0.0133(10)
    C10 0.0487(12) 0.0491(12) 0.0533(13) -0.0149(10) 0.0076(9) -0.0227(11)
    C11 0.0542(12) 0.0304(10) 0.0526(12) 0.0095(9) 0.0080(9) -0.0036(10)
    C12 0.0259(8) 0.0268(9) 0.0219(8) -0.0008(7) 0.0052(6) -0.0002(7)
    C13 0.0304(9) 0.0246(8) 0.0223(8) 0.0020(7) 0.0094(6) 0.0022(7)
    C14 0.0431(11) 0.0426(11) 0.0470(11) 0.0023(9) 0.0290(8) 0.0050(10)
_geom_special_details
;
All e.s.d.'s (except the e.s.d. in the dihedral angle between two l.s. planes)
are estimated using the full covariance matrix. The cell e.s.d.'s are taken
into account individually in the estimation of e.s.d.'s in distances, angles
and torsion angles; correlations between e.s.d.'s in cell parameters are only
used when they are defined by crystal symmetry. An approximate (isotropic)
treatment of cell e.s.d.'s is used for estimating e.s.d.'s involving l.s.
planes.
;
loop_
    _geom_bond_atom_site_label_1
    _geom_bond_atom_site_label_2
    _geom_bond_site_symmetry_2
    _geom_bond_distance
    _geom_bond_publ_flag
    O1 C6 . 1.2072(18) ?
    O2 C6 . 1.3342(17) ?
    O2 C8 . 1.4852(19) ?
    O3 C13 . 1.4170(18) ?
    O3 C14 . 1.4209(18) ?
    N1 C1 . 1.3447(19) ?
    N1 C5 . 1.339(2) ?
    N2 H2A . 0.880(12) ?
    N2 H2B . 0.883(12) ?
    N2 C1 . 1.338(2) ?
    N3 C7 . 1.149(2) ?
    C1 C2 . 1.417(2) ?
    C2 C3 . 1.377(2) ?
    C2 C7 . 1.432(2) ?
    C3 H3 . 0.9500 ?
    C3 C4 . 1.392(2) ?
    C4 C5 . 1.410(2) ?
    C4 C6 . 1.481(2) ?
    C5 C12 . 1.508(2) ?
    C8 C9 . 1.515(2) ?
    C8 C10 . 1.508(2) ?
    C8 C11 . 1.510(2) ?
    C9 H9A . 0.9800 ?
    C9 H9B . 0.9800 ?
    C9 H9C . 0.9800 ?
    C10 H10A . 0.9800 ?
    C10 H10B . 0.9800 ?
    C10 H10C . 0.9800 ?
    C11 H11A . 0.9800 ?
    C11 H11B . 0.9800 ?
    C11 H11C . 0.9800 ?
    C12 H12A . 0.9900 ?
    C12 H12B . 0.9900 ?
    C12 C13 . 1.513(2) ?
    C13 H13A . 0.9900 ?
    C13 H13B . 0.9900 ?
    C14 H14A . 0.9800 ?
    C14 H14B . 0.9800 ?
    C14 H14C . 0.9800 ?
loop_
    _geom_angle_atom_site_label_1
    _geom_angle_atom_site_label_2
    _geom_angle_atom_site_label_3
    _geom_angle_site_symmetry_1
    _geom_angle_site_symmetry_3
    _geom_angle
    _geom_angle_publ_flag
    C6 O2 C8 . . 121.51(12) ?
    C13 O3 C14 . . 112.44(12) ?
    C5 N1 C1 . . 119.64(13) ?
    H2A N2 H2B . . 117.1(16) ?
    C1 N2 H2A . . 121.9(11) ?
    C1 N2 H2B . . 119.3(11) ?
    N1 C1 C2 . . 121.50(14) ?
    N2 C1 N1 . . 116.81(14) ?
    N2 C1 C2 . . 121.69(15) ?
    C1 C2 C7 . . 119.56(14) ?
    C3 C2 C1 . . 118.44(14) ?
    C3 C2 C7 . . 121.99(14) ?
    C2 C3 H3 . . 119.8 ?
    C2 C3 C4 . . 120.32(14) ?
    C4 C3 H3 . . 119.8 ?
    C3 C4 C5 . . 117.88(14) ?
    C3 C4 C6 . . 119.12(13) ?
    C5 C4 C6 . . 123.00(14) ?
    N1 C5 C4 . . 122.18(14) ?
    N1 C5 C12 . . 113.27(13) ?
    C4 C5 C12 . . 124.55(14) ?
    O1 C6 O2 . . 123.89(15) ?
    O1 C6 C4 . . 124.35(14) ?
    O2 C6 C4 . . 111.76(13) ?
    N3 C7 C2 . . 177.52(17) ?
    O2 C8 C9 . . 101.62(13) ?
    O2 C8 C10 . . 110.20(14) ?
    O2 C8 C11 . . 109.60(13) ?
    C10 C8 C9 . . 111.25(16) ?
    C10 C8 C11 . . 112.31(16) ?
    C11 C8 C9 . . 111.34(16) ?
    C8 C9 H9A . . 109.5 ?
    C8 C9 H9B . . 109.5 ?
    C8 C9 H9C . . 109.5 ?
    H9A C9 H9B . . 109.5 ?
    H9A C9 H9C . . 109.5 ?
    H9B C9 H9C . . 109.5 ?
    C8 C10 H10A . . 109.5 ?
    C8 C10 H10B . . 109.5 ?
    C8 C10 H10C . . 109.5 ?
    H10A C10 H10B . . 109.5 ?
    H10A C10 H10C . . 109.5 ?
    H10B C10 H10C . . 109.5 ?
    C8 C11 H11A . . 109.5 ?
    C8 C11 H11B . . 109.5 ?
    C8 C11 H11C . . 109.5 ?
    H11A C11 H11B . . 109.5 ?
    H11A C11 H11C . . 109.5 ?
    H11B C11 H11C . . 109.5 ?
    C5 C12 H12A . . 109.3 ?
    C5 C12 H12B . . 109.3 ?
    C5 C12 C13 . . 111.75(12) ?
    H12A C12 H12B . . 107.9 ?
    C13 C12 H12A . . 109.3 ?
    C13 C12 H12B . . 109.3 ?
    O3 C13 C12 . . 108.60(12) ?
    O3 C13 H13A . . 110.0 ?
    O3 C13 H13B . . 110.0 ?
    C12 C13 H13A . . 110.0 ?
    C12 C13 H13B . . 110.0 ?
    H13A C13 H13B . . 108.4 ?
    O3 C14 H14A . . 109.5 ?
    O3 C14 H14B . . 109.5 ?
    O3 C14 H14C . . 109.5 ?
    H14A C14 H14B . . 109.5 ?
    H14A C14 H14C . . 109.5 ?
    H14B C14 H14C . . 109.5 ?
loop_
    _geom_torsion_atom_site_label_1
    _geom_torsion_atom_site_label_2
    _geom_torsion_atom_site_label_3
    _geom_torsion_atom_site_label_4
    _geom_torsion_site_symmetry_1
    _geom_torsion_site_symmetry_2
    _geom_torsion_site_symmetry_3
    _geom_torsion_site_symmetry_4
    _geom_torsion
    _geom_torsion_publ_flag
    N1 C1 C2 C3 . . . . -1.8(2) ?
    N1 C1 C2 C7 . . . . 179.27(13) ?
    N1 C5 C12 C13 . . . . -86.09(16) ?
    N2 C1 C2 C3 . . . . 178.53(14) ?
    N2 C1 C2 C7 . . . . -0.4(2) ?
    C1 N1 C5 C4 . . . . 1.0(2) ?
    C1 N1 C5 C12 . . . . -179.11(12) ?
    C1 C2 C3 C4 . . . . 0.7(2) ?
    C1 C2 C7 N3 . . . . -3(4) ?
    C2 C3 C4 C5 . . . . 1.2(2) ?
    C2 C3 C4 C6 . . . . -178.59(13) ?
    C3 C2 C7 N3 . . . .  18E1(10)
                                 ?
    C3 C4 C5 N1 . . . . -2.1(2) ?
    C3 C4 C5 C12 . . . . 178.08(12) ?
    C3 C4 C6 O1 . . . . 161.74(15) ?
    C3 C4 C6 O2 . . . . -17.62(19) ?
    C4 C5 C12 C13 . . . . 93.76(17) ?
    C5 N1 C1 N2 . . . . -179.37(13) ?
    C5 N1 C1 C2 . . . . 0.9(2) ?
    C5 C4 C6 O1 . . . . -18.0(2) ?
    C5 C4 C6 O2 . . . . 162.63(13) ?
    C5 C12 C13 O3 . . . . -179.41(12) ?
    C6 O2 C8 C9 . . . . 179.74(14) ?
    C6 O2 C8 C10 . . . . -62.23(19) ?
    C6 O2 C8 C11 . . . . 61.86(18) ?
    C6 C4 C5 N1 . . . . 177.67(13) ?
    C6 C4 C5 C12 . . . . -2.2(2) ?
    C7 C2 C3 C4 . . . . 179.59(13) ?
    C8 O2 C6 O1 . . . . -0.6(2) ?
    C8 O2 C6 C4 . . . . 178.73(12) ?
    C14 O3 C13 C12 . . . . -169.39(13) ?
loop_
    _geom_hbond_atom_site_label_D
    _geom_hbond_atom_site_label_H
    _geom_hbond_atom_site_label_A
    _geom_hbond_site_symmetry_A
    _geom_hbond_distance_DH
    _geom_hbond_distance_HA
    _geom_hbond_distance_DA
    _geom_hbond_angle_DHA
    N2 H2A O3 4_545 0.880(12) 2.247(13) 3.0186(18) 146.3(15)
    N2 H2B O1 4_545 0.883(12) 2.003(13) 2.8427(18) 158.5(16)
