# Supplementary material for: tert-Butyl 6-amino-5-cyano-2-(2-meth­oxy­eth­yl)nicotinate
Source: Acta Crystallogr Sect E Struct Rep Online. 2012 Apr 13;68(Pt 5):o1375. doi: 10.1107/S1600536812014328 (PMC3381644; doi:10.1107/S1600536812014328)
Supplement: Supplementary file 2 [file e-68-o1375-Isup2.hkl]

# 
# h,k,l, Fc-squared, Fo-squared, sigma(Fo-squared) and status flag 
# 
data_I
_shelx_title  '111201_s1_yp in C2/c No. 15'
_shelx_refln_list_code 4
_shelx_F_calc_maximum      579.40 
_exptl_crystal_F_000      1184.00 
_reflns_d_resolution_high  0.8411 
 
loop_ 
 _symmetry_equiv_pos_as_xyz 
 'x, y, z' 
 '-x, y, -z+1/2' 
 'x+1/2, y+1/2, z' 
 '-x+1/2, y+1/2, -z+1/2' 
 '-x, -y, -z' 
 'x, -y, z-1/2' 
 '-x+1/2, -y+1/2, -z' 
 'x+1/2, -y+1/2, z-1/2' 
 
_cell_length_a    10.1155 
_cell_length_b    15.2482 
_cell_length_c    19.4882 
_cell_angle_alpha  90.000 
_cell_angle_beta   99.853 
_cell_angle_gamma  90.000 
 
_shelx_F_squared_multiplier     1.000 
 
loop_ 
 _refln_index_h 
 _refln_index_k 
 _refln_index_l 
 _refln_F_squared_calc 
 _refln_F_squared_meas 
 _refln_F_squared_sigma 
 _refln_observed_status 
   2   0   0    33624.38    31490.40    175.46 o 
   4   0   0    45585.55    43537.85    147.83 o 
   6   0   0    29281.43    28738.09    178.35 o 
   8   0   0       11.23       14.10      9.18 o 
  10   0   0     2406.90     2368.91    106.99 o 
   3   1   0     5185.65     5013.18     36.34 o 
   5   1   0       22.57       13.59      3.15 o 
   7   1   0       60.11       59.39     10.51 o 
   9   1   0       40.95       42.29     17.66 o 
  11   1   0       21.61       18.23     13.96 o 
   2   2   0       53.56       63.08      5.02 o 
   4   2   0      436.62      434.90     18.95 o 
   6   2   0        0.08        6.08      6.81 o 
   8   2   0      443.47      420.65     24.51 o 
  10   2   0      263.72      278.86     39.83 o 
   1   3   0     2814.82     2646.36     26.55 o 
   3   3   0     9550.29     9322.44     52.40 o 
   5   3   0     1525.99     1532.89     30.51 o 
   7   3   0        4.18        6.27      6.16 o 
   9   3   0     1307.07     1352.44     47.85 o 
  11   3   0       50.53       68.01     25.33 o 
   0   4   0     9703.01     9728.32     79.39 o 
   2   4   0        1.25       -4.15      3.67 o 
   4   4   0        0.04        3.91      4.56 o 
   6   4   0       23.12       25.08      7.60 o 
   8   4   0       35.17       41.53      9.99 o 
  10   4   0        4.96       -1.83     20.90 o 
   1   5   0      817.45      833.65     21.89 o 
   3   5   0        0.73       15.93      3.05 o 
   5   5   0      355.11      343.73     17.42 o 
   7   5   0        0.30       -5.89      6.51 o 
   9   5   0        5.36       10.39      8.14 o 
  11   5   0       12.47       29.65     14.70 o 
   0   6   0      587.03      503.28     22.83 o 
   2   6   0     1266.71     1358.50     27.31 o 
   4   6   0       17.92       29.58      5.55 o 
   6   6   0     1311.72     1330.29     44.58 o 
   8   6   0     1116.70     1056.62     44.75 o 
  10   6   0        0.73       -3.82      9.59 o 
   1   7   0     2863.84     2773.57     63.37 o 
   3   7   0      791.77      817.44     24.69 o 
   5   7   0      162.04      139.99      7.45 o 
   7   7   0     1197.77     1207.35     55.20 o 
   9   7   0      389.84      399.55     29.98 o 
   0   8   0     6140.13     7174.00     77.28 o 
   2   8   0      410.74      449.22     19.29 o 
   4   8   0     3396.93     3570.88     49.82 o 
   6   8   0     1160.86     1137.13     44.46 o 
   8   8   0        5.13        6.89      7.25 o 
  10   8   0      139.97      133.97     22.07 o 
   1   9   0     2123.22     2183.71     31.77 o 
   3   9   0     1828.23     1891.74     59.33 o 
   5   9   0      149.99      126.23     11.73 o 
   7   9   0      122.61      115.23     16.68 o 
   9   9   0      180.44      180.47     22.41 o 
   0  10   0     3192.03     3147.91     57.42 o 
   2  10   0      413.34      412.10     18.02 o 
   4  10   0       88.29       82.89      9.56 o 
   6  10   0        1.53       17.54     13.82 o 
   8  10   0      160.86      127.87     18.93 o 
   1  11   0      338.42      344.04     14.60 o 
   3  11   0        0.49        3.27      4.27 o 
   5  11   0       87.74       68.96      9.66 o 
   7  11   0       88.69       45.54     18.63 o 
   9  11   0      298.04      306.30     43.09 o 
   0  12   0      833.09      827.99     32.90 o 
   2  12   0       11.09       12.09      4.63 o 
   4  12   0      100.97       91.91     11.26 o 
   6  12   0       27.19       52.49     21.58 o 
   8  12   0       19.71       -6.10     16.43 o 
   1  13   0       18.86       20.90      5.79 o 
   3  13   0      166.86      138.93     13.82 o 
   5  13   0      504.46      489.25     35.82 o 
   7  13   0      486.40      573.33     58.74 o 
   0  14   0      103.81      120.22     14.97 o 
   2  14   0      321.54      290.94     20.51 o 
   4  14   0      173.32      169.98     16.54 o 
   6  14   0      257.32      276.60     43.72 o 
   1  15   0      417.73      352.45     21.92 o 
   3  15   0      373.77      329.90     22.35 o 
   5  15   0       14.27       13.33     15.95 o 
   0  16   0     1551.34     1491.61     88.82 o 
   2  16   0      289.81      235.98     19.75 o 
   4  16   0       98.53       44.01     18.64 o 
   1  17   0      401.25      371.95     33.28 o 
   3  17   0      129.41      126.13     20.00 o 
   0  18   0       82.33       60.19     25.23 o 
 -11   1   1        1.72       -3.75     12.13 o 
  -9   1   1      605.82      611.83     51.72 o 
  -7   1   1     1452.37     1412.26     42.78 o 
  -5   1   1     3813.43     3394.02     76.95 o 
  -3   1   1    26939.57    25562.79    172.80 o 
   3   1   1    59267.33    56355.34    187.68 o 
   5   1   1    15028.12    14895.91    113.78 o 
   7   1   1     2356.55     2396.88     35.57 o 
   9   1   1     2939.58     2874.15     68.83 o 
  11   1   1      190.76      151.81     28.17 o 
 -10   2   1      664.92      543.24     53.70 o 
  -8   2   1      190.23      187.38     37.91 o 
  -6   2   1     8035.38     8004.23    177.26 o 
  -4   2   1     9985.45    10152.08     70.77 o 
  -2   2   1    15240.16    14543.31     85.08 o 
   0   2   1      818.58      787.93     12.56 o 
   2   2   1      639.19      515.76     10.43 o 
   4   2   1      104.57       81.00      7.32 o 
   6   2   1     1431.38     1385.44     31.22 o 
   8   2   1     2427.25     2551.02     59.56 o 
  10   2   1       52.37       28.76     21.25 o 
 -11   3   1       30.89       13.84     15.71 o 
  -9   3   1      142.39      130.58     28.47 o 
  -7   3   1      351.38      357.97     22.68 o 
  -5   3   1      397.90      410.32     14.22 o 
  -3   3   1        4.09        1.07      2.99 o 
  -1   3   1    45092.96    43617.84    218.94 o 
   1   3   1     1924.06     1794.04     19.95 o 
   3   3   1    10341.25    10279.03     66.40 o 
   5   3   1      721.48      710.97     38.35 o 
   7   3   1       49.14       27.31      9.86 o 
   9   3   1      136.02      126.92     16.21 o 
  11   3   1      114.88       89.19     26.93 o 
 -10   4   1      243.71      293.02     24.88 o 
  -8   4   1      294.43      319.14     23.56 o 
  -6   4   1     1277.32     1261.36     33.91 o 
  -4   4   1        3.45        3.34      3.72 o 
  -2   4   1     7497.96     7585.07     39.98 o 
   0   4   1     9042.47     8727.42     45.29 o 
   2   4   1      831.77      820.64     15.16 o 
   4   4   1      139.35      117.72     11.77 o 
   6   4   1     1236.31     1277.86     48.58 o 
   8   4   1     1142.13     1166.99     44.37 o 
  10   4   1      174.77      164.50     31.24 o 
 -11   5   1       15.83       13.89     18.67 o 
  -9   5   1       11.42       -9.01      9.38 o 
  -7   5   1       39.08       39.35      9.41 o 
  -5   5   1      189.19      169.69      9.81 o 
  -3   5   1     1713.52     1761.85     36.10 o 
  -1   5   1     8313.20     7957.49     44.97 o 
   1   5   1       34.57       47.47      5.20 o 
   3   5   1    11903.82    11698.09     85.56 o 
   5   5   1     5211.14     5157.25     80.12 o 
   7   5   1      128.94      117.46     12.57 o 
   9   5   1       10.40        3.89      8.09 o 
  11   5   1        2.95       -2.72     11.98 o 
 -10   6   1      168.29      169.42     20.89 o 
  -8   6   1       94.03       67.54     12.65 o 
  -6   6   1      591.72      594.45     19.03 o 
  -4   6   1      328.97      356.38     12.78 o 
  -2   6   1     2005.69     1999.52     31.06 o 
   0   6   1      318.25      404.22     15.88 o 
   2   6   1      805.15      857.01     22.74 o 
   4   6   1      328.41      323.84     11.54 o 
   6   6   1      235.10      245.30     20.40 o 
   8   6   1      122.90      130.14     18.23 o 
  10   6   1       21.08        2.29      9.21 o 
 -11   7   1       34.67       44.26     19.73 o 
  -9   7   1       39.49       22.80     11.07 o 
  -7   7   1      897.60      898.63     39.69 o 
  -5   7   1     1581.88     1550.26     38.34 o 
  -3   7   1     8925.99     9490.71    216.09 o 
  -1   7   1    15187.29    15764.74     78.86 o 
   1   7   1     2124.11     2120.01     33.99 o 
   3   7   1     4606.22     4775.15     75.16 o 
   5   7   1     2519.75     2380.45     55.86 o 
   7   7   1       53.85       38.05     10.24 o 
   9   7   1     1079.57     1100.49     49.54 o 
 -10   8   1      230.62      190.53     23.56 o 
  -8   8   1      381.64      412.67     29.40 o 
  -6   8   1      154.95      156.48     10.35 o 
  -4   8   1      501.07      580.69     22.97 o 
  -2   8   1     1223.85     1246.30     22.81 o 
   0   8   1     3680.32     4011.55     45.52 o 
   2   8   1     1374.23     1336.83     39.28 o 
   4   8   1        0.14       -4.07      4.64 o 
   6   8   1      274.94      230.46     34.39 o 
   8   8   1       12.14       12.12      9.18 o 
  10   8   1       18.88      -12.81     10.52 o 
  -9   9   1      778.56      763.27     43.31 o 
  -7   9   1      797.44      795.35     39.90 o 
  -5   9   1        3.10        4.88      2.80 o 
  -3   9   1     1288.41     1464.04     40.14 o 
  -1   9   1      334.22      312.53     13.20 o 
   1   9   1      275.29      306.50     18.91 o 
   3   9   1      273.80      278.40     15.69 o 
   5   9   1      567.74      624.34     18.56 o 
   7   9   1        2.06        8.91      9.20 o 
   9   9   1      334.30      341.86     30.48 o 
  -8  10   1       46.14       21.88     15.32 o 
  -6  10   1      426.47      372.67     29.23 o 
  -4  10   1      541.81      569.68     23.25 o 
  -2  10   1      135.03      145.53     11.33 o 
   0  10   1      260.61      302.40     14.48 o 
   2  10   1     1226.32     1216.17     52.12 o 
   4  10   1      671.28      593.19     23.88 o 
   6  10   1      141.07      158.25     26.66 o 
   8  10   1      187.91      240.42     31.45 o 
  -9  11   1      115.97      131.20     30.32 o 
  -7  11   1       31.83       18.56     16.15 o 
  -5  11   1     1232.53     1337.02     36.34 o 
  -3  11   1      849.21      809.25     18.86 o 
  -1  11   1      830.66      818.94     21.65 o 
   1  11   1      211.69      213.89     11.93 o 
   3  11   1     2041.08     1956.27     52.65 o 
   5  11   1        0.70       -9.04     31.09 o 
   7  11   1      186.02      190.58     32.79 o 
   9  11   1       42.34       59.74     20.62 o 
  -8  12   1       92.22       95.38     24.79 o 
  -6  12   1       94.63      116.98     37.96 o 
  -4  12   1      196.20      233.16     17.01 o 
  -2  12   1     1340.97     1302.93     27.17 o 
   0  12   1       82.85       74.22      8.07 o 
   2  12   1      193.73      182.79     11.97 o 
   4  12   1      638.94      604.22     31.94 o 
   6  12   1       26.33       49.71     20.38 o 
   8  12   1       80.06       87.91     26.67 o 
  -7  13   1      136.79      164.39     35.01 o 
  -5  13   1      181.14      169.55     32.88 o 
  -3  13   1       13.07       10.36      7.12 o 
  -1  13   1      605.77      652.92     21.78 o 
   1  13   1       25.42       18.70      5.54 o 
   3  13   1      171.14      198.51     20.53 o 
   5  13   1        0.05       -6.94     16.45 o 
   7  13   1      205.19      205.78     36.78 o 
  -6  14   1      486.85      529.00     40.29 o 
  -4  14   1      695.71      658.92     29.98 o 
  -2  14   1      615.48      637.77     29.04 o 
   0  14   1     1391.47     1239.11     31.01 o 
   2  14   1     1378.80     1215.67     39.75 o 
   4  14   1       53.31       20.40     20.25 o 
   6  14   1      795.07      763.71     68.58 o 
  -5  15   1       80.30      105.78     19.57 o 
  -3  15   1       30.30       12.79      8.17 o 
  -1  15   1     1196.61     1066.86     37.94 o 
   1  15   1        9.61        1.82      7.44 o 
   3  15   1     1681.73     1614.94     61.15 o 
   5  15   1      452.33      405.99     51.82 o 
  -4  16   1      492.00      581.36     48.10 o 
  -2  16   1       62.40       47.76     15.64 o 
   0  16   1       19.73       29.05     11.57 o 
   2  16   1       61.52       62.66     14.77 o 
   4  16   1       74.85       61.99     24.87 o 
  -3  17   1        0.02       -7.11      9.08 o 
  -1  17   1       72.47       68.37     15.95 o 
   1  17   1        2.60        4.14     11.63 o 
   3  17   1      186.55      186.84     23.53 o 
   0  18   1      204.66      199.59     40.82 o 
 -10   0   2       23.85       49.25     22.55 o 
  -8   0   2      363.89      373.59     19.91 o 
  -6   0   2     4079.83     3921.52     66.17 o 
  -4   0   2    13444.26    13434.17    134.80 o 
  -2   0   2    59666.49    55666.36    304.18 o 
   2   0   2   335701.56   302779.78    446.35 o 
   4   0   2     5556.52     5617.34    160.88 o 
   6   0   2    27165.27    27411.68    190.05 o 
   8   0   2    20313.61    20180.77    170.42 o 
  10   0   2       90.82      151.47     32.64 o 
 -11   1   2      120.19      146.98     22.93 o 
  -9   1   2       85.84       66.52     18.14 o 
  -7   1   2     3180.09     2976.36     66.25 o 
  -5   1   2     2864.86     2877.10     30.58 o 
  -3   1   2     2476.17     2600.71     19.49 o 
  -1   1   2     5159.87     4925.78     33.70 o 
   1   1   2     1438.83     1279.11     11.04 o 
   3   1   2     4244.17     4579.87     31.90 o 
   5   1   2     1764.26     1884.50     34.17 o 
   7   1   2      901.60      864.14     22.97 o 
   9   1   2      167.21      161.80     14.50 o 
  11   1   2        7.97        4.32     11.77 o 
 -10   2   2        0.48        0.11     13.21 o 
  -8   2   2       70.57       59.27     27.79 o 
  -6   2   2        0.79       -0.32      6.83 o 
  -4   2   2      391.90      368.17     14.33 o 
  -2   2   2       33.54       28.64      2.01 o 
   0   2   2     1190.45     1155.55     20.38 o 
   2   2   2     8107.44     7639.70     45.91 o 
   4   2   2      710.05      659.11     16.59 o 
   6   2   2     1254.73     1225.51     36.90 o 
   8   2   2      279.67      317.91     22.04 o 
  10   2   2      180.10      131.09     27.55 o 
 -11   3   2        9.68       35.11     23.46 o 
  -9   3   2      637.57      628.11     32.94 o 
  -7   3   2     1178.01     1118.51     38.76 o 
  -5   3   2      430.27      471.10     17.50 o 
  -3   3   2      818.28      911.78     18.73 o 
  -1   3   2      424.58      490.48     11.73 o 
   1   3   2      109.71      124.34      6.28 o 
   3   3   2      131.40      140.13      5.33 o 
   5   3   2     3739.39     3454.95     95.98 o 
   7   3   2       70.91       32.19      8.31 o 
   9   3   2       62.06       50.19     11.93 o 
  11   3   2      104.78       83.97     28.69 o 
 -10   4   2        0.39        1.62      7.80 o 
  -8   4   2      126.78      112.96     14.91 o 
  -6   4   2      617.28      603.28     26.82 o 
  -4   4   2      479.49      518.76     15.26 o 
  -2   4   2     2318.03     2368.81     21.16 o 
   0   4   2     1434.86     1605.03     22.05 o 
   2   4   2      446.40      530.44     11.00 o 
   4   4   2     1161.63     1100.78     19.84 o 
   6   4   2      859.31      810.92     33.38 o 
   8   4   2      119.02      103.89     14.69 o 
  10   4   2        3.45       17.72     15.89 o 
 -11   5   2       16.45       42.42     23.37 o 
  -9   5   2       46.70       36.59     10.92 o 
  -7   5   2      410.93      397.23     21.61 o 
  -5   5   2      124.51      126.51      9.10 o 
  -3   5   2     1035.30      939.93     45.71 o 
  -1   5   2    10028.83     9642.33    110.44 o 
   1   5   2      909.86      932.04     25.42 o 
   3   5   2       18.93        1.79      3.19 o 
   5   5   2      218.10      226.16     21.20 o 
   7   5   2       44.83       26.23     10.62 o 
   9   5   2       73.15       79.02     12.17 o 
  11   5   2       37.54       14.20     11.83 o 
 -10   6   2       30.38       18.44      8.75 o 
  -8   6   2        7.10        0.51      8.97 o 
  -6   6   2      271.27      246.08     21.77 o 
  -4   6   2     2010.29     2104.32     53.81 o 
  -2   6   2     4742.01     4896.96     48.32 o 
   0   6   2     5671.00     5957.37     45.98 o 
   2   6   2      962.01     1022.70     31.18 o 
   4   6   2       60.96       54.55      8.17 o 
   6   6   2      159.31      121.29     19.36 o 
   8   6   2        0.17       -1.72      6.98 o 
  10   6   2       26.36       10.92     10.04 o 
 -11   7   2        1.72       12.52     15.96 o 
  -9   7   2      114.71      102.53     26.52 o 
  -7   7   2      246.02      221.47     17.28 o 
  -5   7   2     1165.40     1098.37     22.08 o 
  -3   7   2      714.60      745.41     25.38 o 
  -1   7   2     6115.61     5874.95     50.81 o 
   1   7   2     6411.29     6478.58     63.87 o 
   3   7   2      394.56      388.74     33.11 o 
   5   7   2      703.19      771.72     20.48 o 
   7   7   2       38.52       30.32      9.90 o 
   9   7   2      453.53      452.83     32.56 o 
 -10   8   2      144.94      138.12     20.54 o 
  -8   8   2        9.37       -0.63     11.24 o 
  -6   8   2        5.22        5.54      4.53 o 
  -4   8   2     2037.17     2072.94     43.93 o 
  -2   8   2      367.49      430.62     11.86 o 
   0   8   2      371.26      433.55     19.08 o 
   2   8   2     3555.78     4156.92     69.49 o 
   4   8   2       94.04       64.42      8.57 o 
   6   8   2     4255.00     4253.30     87.17 o 
   8   8   2      311.28      255.68     24.70 o 
  10   8   2        6.34       14.03     26.77 o 
  -9   9   2      152.67      192.20     47.82 o 
  -7   9   2      168.97      194.96     25.35 o 
  -5   9   2      198.69      150.69     18.68 o 
  -3   9   2      550.27      521.75     24.58 o 
  -1   9   2      442.10      428.79     15.03 o 
   1   9   2     1277.39     1353.34     45.56 o 
   3   9   2     1391.63     1452.97     70.13 o 
   5   9   2     1197.15     1250.60     35.49 o 
   7   9   2       11.27       17.98     10.27 o 
   9   9   2      154.58      162.54     21.84 o 
 -10  10   2       59.14       38.49     20.69 o 
  -8  10   2      115.80      140.54     18.81 o 
  -6  10   2       44.71       39.53     14.34 o 
  -4  10   2       12.41       20.02      6.62 o 
  -2  10   2      486.68      496.39     21.04 o 
   0  10   2      116.37      145.72     11.84 o 
   2  10   2      357.61      342.67     22.63 o 
   4  10   2      162.38      146.35     24.53 o 
   6  10   2      173.88      168.89     28.94 o 
   8  10   2      119.50      134.33     21.34 o 
  -9  11   2       21.89       -7.77     17.34 o 
  -7  11   2     1487.75     1514.14     66.14 o 
  -5  11   2      559.32      543.95     27.10 o 
  -3  11   2      485.97      501.37     26.94 o 
  -1  11   2       62.61       56.91      7.27 o 
   1  11   2       39.67       55.29      9.23 o 
   3  11   2       88.03      103.34     22.06 o 
   5  11   2       41.77       34.42      8.79 o 
   7  11   2      131.61       91.03     25.25 o 
   9  11   2       91.83      126.60     29.26 o 
  -8  12   2        2.65        7.92     14.04 o 
  -6  12   2      107.21       93.80     19.80 o 
  -4  12   2        2.12       -0.84      6.49 o 
  -2  12   2       21.44       31.12      9.02 o 
   0  12   2        1.95        2.29      5.68 o 
   2  12   2     1425.39     1299.88     73.61 o 
   4  12   2       59.07       54.78     10.86 o 
   6  12   2       32.57       38.19     17.93 o 
   8  12   2      158.51      184.20     34.89 o 
  -7  13   2      485.34      558.11     62.22 o 
  -5  13   2      229.50      248.23     25.30 o 
  -3  13   2      142.61      155.80     17.36 o 
  -1  13   2     1088.73     1100.28     50.03 o 
   1  13   2        4.65        5.69      6.15 o 
   3  13   2        6.70        1.68      6.82 o 
   5  13   2       15.20        7.37     17.96 o 
   7  13   2      205.39      151.64     33.00 o 
  -6  14   2       60.10       27.26     11.32 o 
  -4  14   2      754.88      729.44     33.74 o 
  -2  14   2        3.83       -9.58      7.89 o 
   0  14   2      168.97      133.37     14.24 o 
   2  14   2       85.88       75.05     14.91 o 
   4  14   2        5.82        3.38     13.41 o 
   6  14   2      360.58      367.80     49.03 o 
  -5  15   2       33.32       46.77     13.54 o 
  -3  15   2        0.23       -2.86      7.63 o 
  -1  15   2      342.69      281.10     25.16 o 
   1  15   2        0.22       26.06     13.26 o 
   3  15   2      414.75      383.23     30.66 o 
   5  15   2      124.10       86.29     29.42 o 
  -4  16   2        7.32       -4.43     11.06 o 
  -2  16   2       38.01       12.41      8.43 o 
   0  16   2      117.18       86.03     16.95 o 
   2  16   2      219.05      167.75     21.27 o 
   4  16   2        8.42       11.75     16.77 o 
  -3  17   2       23.70       15.07      7.54 o 
  -1  17   2       61.59       42.57     14.32 o 
   1  17   2      383.34      425.53     35.17 o 
   3  17   2       52.92       32.31     17.20 o 
   0  18   2       12.82       15.15     24.28 o 
 -11   1   3       11.57       11.15     32.06 o 
  -9   1   3      380.09      350.53     25.31 o 
  -7   1   3      352.18      293.74     12.90 o 
  -5   1   3       24.77       31.81      3.97 o 
  -3   1   3      266.04      256.64      6.40 o 
  -1   1   3     7299.94     6917.65     30.50 o 
   1   1   3      165.98      185.42      4.56 o 
   3   1   3       19.88       23.57      2.94 o 
   5   1   3     5670.12     5441.97     41.06 o 
   7   1   3      626.90      667.73     20.75 o 
   9   1   3     1209.13     1167.49     36.42 o 
  11   1   3     2692.14     2696.17     87.42 o 
 -10   2   3        6.28       -6.11     13.04 o 
  -8   2   3      701.25      664.42     30.49 o 
  -6   2   3     2298.16     2203.49     71.01 o 
  -4   2   3       44.30       59.25      4.14 o 
  -2   2   3     1369.13     1565.95     14.71 o 
   0   2   3    14367.08    13909.62     55.24 o 
   2   2   3     7156.79     7166.48     54.29 o 
   4   2   3      784.49      775.26     13.70 o 
   6   2   3      204.29      230.18      9.11 o 
   8   2   3       69.14       59.10     10.70 o 
  10   2   3      203.79      217.89     35.69 o 
 -11   3   3      121.25      104.45     27.21 o 
  -9   3   3       10.17        6.54     15.35 o 
  -7   3   3      121.09      144.53     20.28 o 
  -5   3   3       36.98       31.28      4.40 o 
  -3   3   3      138.19      144.75      4.89 o 
  -1   3   3        0.10        2.91      2.76 o 
   1   3   3    32921.49    31707.65    131.15 o 
   3   3   3     1132.85     1161.93     15.52 o 
   5   3   3     3491.14     3645.28     31.80 o 
   7   3   3     1427.82     1474.17     64.82 o 
   9   3   3        1.20        5.81     14.97 o 
  11   3   3       40.69       -1.12     18.71 o 
 -10   4   3      289.62      294.97     25.62 o 
  -8   4   3     2197.67     2237.58     60.85 o 
  -6   4   3      108.41       99.60      9.65 o 
  -4   4   3     1925.39     2064.51     41.09 o 
  -2   4   3     1029.21     1003.55     19.24 o 
   0   4   3    10298.03    10463.64    166.96 o 
   2   4   3      595.21      662.03     12.89 o 
   4   4   3     1324.68     1297.30     24.40 o 
   6   4   3      510.56      396.44     38.37 o 
   8   4   3      889.93      889.10     39.52 o 
  10   4   3      420.00      474.73     51.27 o 
 -11   5   3        9.76        4.87     15.75 o 
  -9   5   3        1.10       12.63     20.38 o 
  -7   5   3       70.16       52.90     12.55 o 
  -5   5   3        1.30       -0.32      1.45 o 
  -3   5   3      392.81      372.77     10.68 o 
  -1   5   3      796.95      856.99     16.38 o 
   1   5   3     9470.88     9317.27    122.32 o 
   3   5   3     1653.70     1615.40     29.31 o 
   5   5   3      191.00      161.96     10.16 o 
   7   5   3     1043.87     1041.46     42.22 o 
   9   5   3      113.50       87.26     14.68 o 
  11   5   3      114.74      119.73     32.88 o 
 -10   6   3       11.63       27.80     10.44 o 
  -8   6   3     1038.99     1082.77     36.98 o 
  -6   6   3      111.15       90.96     12.88 o 
  -4   6   3     3334.14     3260.47     62.46 o 
  -2   6   3        1.58        2.65      3.08 o 
   0   6   3     3164.39     3283.43     38.66 o 
   2   6   3      673.11      749.87     27.42 o 
   4   6   3      531.57      482.99     17.09 o 
   6   6   3        0.45       17.91      8.95 o 
   8   6   3      167.07      134.49     17.51 o 
  10   6   3        6.11       14.65     14.46 o 
 -11   7   3        1.26       -1.88     15.68 o 
  -9   7   3      724.63      725.76     39.43 o 
  -7   7   3       24.24       34.61     15.93 o 
  -5   7   3       37.71       41.01      3.89 o 
  -3   7   3      312.62      305.43     16.82 o 
  -1   7   3     7707.38     8636.56    127.53 o 
   1   7   3     8840.36     8876.48     88.28 o 
   3   7   3     3745.69     3961.61    109.32 o 
   5   7   3      729.15      750.61     21.68 o 
   7   7   3      434.56      513.36     31.76 o 
   9   7   3      215.90      190.38     24.32 o 
 -10   8   3        0.32        4.15     24.02 o 
  -8   8   3      579.65      564.67     28.44 o 
  -6   8   3     1991.37     1829.93     39.59 o 
  -4   8   3       17.26       10.03      8.18 o 
  -2   8   3      180.01      163.17     14.37 o 
   0   8   3     1861.48     2027.88     40.50 o 
   2   8   3      134.79      202.58     25.16 o 
   4   8   3      204.13      208.24     19.50 o 
   6   8   3      532.04      469.21     16.19 o 
   8   8   3      283.83      299.42     27.29 o 
  10   8   3       72.88       54.91     15.02 o 
  -9   9   3       92.61       96.86     21.44 o 
  -7   9   3     1596.59     1535.44     45.01 o 
  -5   9   3      464.76      473.10     22.11 o 
  -3   9   3     1228.62     1291.12     45.69 o 
  -1   9   3     3241.54     3377.06     62.02 o 
   1   9   3      872.60      889.76     51.48 o 
   3   9   3      578.82      639.50     47.19 o 
   5   9   3       59.49       44.36     16.77 o 
   7   9   3       29.20       38.15     19.42 o 
   9   9   3       67.08       68.19     15.42 o 
 -10  10   3      141.53      190.72     23.89 o 
  -8  10   3       63.23       62.25     11.44 o 
  -6  10   3      303.28      335.34     39.57 o 
  -4  10   3        6.00       -0.45      7.15 o 
  -2  10   3      552.47      546.25     27.01 o 
   0  10   3      297.25      353.81     32.87 o 
   2  10   3      955.60      951.38     57.69 o 
   4  10   3     2348.86     2504.57     99.01 o 
   6  10   3      706.32      718.53     56.90 o 
   8  10   3       14.62       14.80     11.85 o 
  -9  11   3       15.27       12.27     17.09 o 
  -7  11   3      545.51      611.22     39.77 o 
  -5  11   3       10.64        5.56      7.31 o 
  -3  11   3      360.77      374.22     23.77 o 
  -1  11   3     1390.47     1475.83     45.24 o 
   1  11   3      917.82      881.98     56.70 o 
   3  11   3     1174.17     1215.75     70.12 o 
   5  11   3      579.59      573.74     28.73 o 
   7  11   3        1.20      -27.64     18.43 o 
   9  11   3       45.27       26.87     19.49 o 
  -8  12   3      476.38      442.20     36.48 o 
  -6  12   3      161.81      130.14     19.54 o 
  -4  12   3     1344.50     1267.55     56.89 o 
  -2  12   3        9.11        3.10      7.15 o 
   0  12   3      646.36      618.22     30.76 o 
   2  12   3      168.21      206.10     30.42 o 
   4  12   3      421.89      409.99     27.55 o 
   6  12   3       58.34       34.96     14.10 o 
   8  12   3       47.12       54.46     19.72 o 
  -7  13   3      222.81      222.79     33.92 o 
  -5  13   3        7.36       12.52      8.99 o 
  -3  13   3       37.49       50.97     11.97 o 
  -1  13   3      106.00       96.49     24.02 o 
   1  13   3      307.85      328.68     51.07 o 
   3  13   3       63.65       61.78     13.74 o 
   5  13   3      131.44      124.35     27.56 o 
   7  13   3       20.79       37.44     23.62 o 
  -6  14   3        0.00        1.70     13.83 o 
  -4  14   3      153.23      147.81     15.39 o 
  -2  14   3        5.26       16.34     10.39 o 
   0  14   3      963.89     1006.70     42.08 o 
   2  14   3     1101.59     1110.23     41.98 o 
   4  14   3      899.21      895.94     63.31 o 
   6  14   3      320.36      381.75     51.01 o 
  -5  15   3       43.40       67.11     15.59 o 
  -3  15   3      342.77      304.46     21.85 o 
  -1  15   3        1.56        2.95      9.10 o 
   1  15   3      329.00      302.82     20.08 o 
   3  15   3       30.25       29.49     10.94 o 
   5  15   3      112.91      112.32     27.25 o 
  -4  16   3       89.46       84.17     25.30 o 
  -2  16   3      185.90      184.90     17.77 o 
   0  16   3      362.66      360.29     31.20 o 
   2  16   3        3.43      -10.62      8.90 o 
   4  16   3        1.49       12.83     14.50 o 
  -3  17   3       21.12       19.10      9.04 o 
  -1  17   3       67.21       59.11     13.89 o 
   1  17   3      274.98      222.09     26.64 o 
   3  17   3        2.24        2.26     13.98 o 
 -12   0   4        6.40        4.64     17.49 o 
 -10   0   4      126.16      106.41     25.71 o 
  -8   0   4       35.86       25.00      5.08 o 
  -6   0   4      237.06      211.51     13.85 o 
  -4   0   4    10208.46     9731.40     77.72 o 
  -2   0   4      113.19       80.42      6.81 o 
   0   0   4    18051.80    16499.77     63.82 o 
   2   0   4     7554.77     7134.71     62.05 o 
   4   0   4    24150.16    24443.25    128.38 o 
   6   0   4     4368.90     4293.93     60.05 o 
   8   0   4     4347.41     4366.89     75.14 o 
  10   0   4     3416.06     3379.93    129.75 o 
 -11   1   4      123.30      196.44     25.75 o 
  -9   1   4      791.58      785.67     37.52 o 
  -7   1   4      311.66      268.41     11.57 o 
  -5   1   4    12550.96    13056.74     61.16 o 
  -3   1   4      202.60      195.29      6.19 o 
  -1   1   4     1637.35     1438.30     17.67 o 
   1   1   4     1000.29      754.41     10.54 o 
   3   1   4     1852.85     1742.03     20.77 o 
   5   1   4     1638.42     1742.81     23.60 o 
   7   1   4     1311.92     1254.73     29.81 o 
   9   1   4      528.33      562.20     36.05 o 
  11   1   4      116.54       73.12     19.05 o 
 -10   2   4        0.07        0.67     13.58 o 
  -8   2   4        5.91       10.09      3.65 o 
  -6   2   4     1674.80     1745.39     29.97 o 
  -4   2   4      244.42      218.54      7.58 o 
  -2   2   4      704.94      679.87     11.77 o 
   0   2   4    11696.84    11382.74     55.37 o 
   2   2   4       20.93       14.89      2.87 o 
   4   2   4     6217.64     6122.62     50.80 o 
   6   2   4      576.13      566.89     20.21 o 
   8   2   4      328.65      286.27     21.92 o 
  10   2   4       17.75       -3.32     13.19 o 
 -11   3   4     1065.41     1088.35     79.35 o 
  -9   3   4        5.05       -5.12     13.78 o 
  -7   3   4     1880.78     2001.76     56.76 o 
  -5   3   4       87.81      104.83      6.34 o 
  -3   3   4     2683.91     2754.37     31.80 o 
  -1   3   4    27548.77    26898.17    103.02 o 
   1   3   4     1986.17     1842.92     21.78 o 
   3   3   4     2585.07     2679.67     25.35 o 
   5   3   4        1.68        4.34      4.05 o 
   7   3   4        6.95        8.38      3.79 o 
   9   3   4       24.30       11.96      7.36 o 
  11   3   4        0.66       -1.56     13.51 o 
 -10   4   4        2.35       14.17     10.04 o 
  -8   4   4      125.82      158.43     20.93 o 
  -6   4   4       32.43       49.06     11.51 o 
  -4   4   4     2352.73     2311.18     30.84 o 
  -2   4   4      288.83      338.83     14.21 o 
   0   4   4     7471.09     7788.16     67.99 o 
   2   4   4      253.53      228.92      9.59 o 
   4   4   4     1168.91     1106.96     22.75 o 
   6   4   4      262.77      223.85      8.42 o 
   8   4   4      100.31      101.82     12.49 o 
  10   4   4       39.47       19.05     11.39 o 
 -11   5   4      172.69      174.27     37.14 o 
  -9   5   4       93.37       80.86     14.71 o 
  -7   5   4      341.17      326.48     25.35 o 
  -5   5   4       10.19       10.54      2.48 o 
  -3   5   4      198.28      207.87      8.75 o 
  -1   5   4     2131.09     1912.05     24.18 o 
   1   5   4    12729.06    12670.37     87.76 o 
   3   5   4     1240.47     1291.50     27.84 o 
   5   5   4      967.70      931.41     23.46 o 
   7   5   4      246.67      278.71     27.01 o 
   9   5   4        0.00        5.84     12.09 o 
 -10   6   4        1.53       10.16     17.64 o 
  -8   6   4        1.94        1.64      8.27 o 
  -6   6   4      328.96      318.50     21.89 o 
  -4   6   4       50.82       58.73      5.13 o 
  -2   6   4      392.75      443.78     14.39 o 
   0   6   4     1894.91     1861.51     34.93 o 
   2   6   4      545.25      568.03     23.29 o 
   4   6   4      572.57      572.58     19.63 o 
   6   6   4      678.76      616.28     40.23 o 
   8   6   4      153.86      145.66     18.67 o 
  10   6   4        0.21        2.02      9.36 o 
 -11   7   4       32.22       24.99     18.35 o 
  -9   7   4      228.11      188.56     17.68 o 
  -7   7   4       45.94       37.40     11.37 o 
  -5   7   4       43.89       39.56      7.81 o 
  -3   7   4     2130.26     2106.03     35.79 o 
  -1   7   4     6473.52     6940.87    101.98 o 
   1   7   4     1237.00     1122.84     32.70 o 
   3   7   4     2645.40     2720.36     53.18 o 
   5   7   4      416.14      425.06     18.25 o 
   7   7   4     2041.30     2083.15     64.08 o 
   9   7   4      134.90      122.34     19.54 o 
 -10   8   4      228.94      276.00     31.78 o 
  -8   8   4       29.41       21.90      8.48 o 
  -6   8   4        0.17       -0.95      3.65 o 
  -4   8   4        0.30       -5.18      4.69 o 
  -2   8   4      473.57      430.26     16.78 o 
   0   8   4        1.56        9.77      4.74 o 
   2   8   4        4.74        6.59      8.59 o 
   4   8   4     2740.70     2705.03     55.05 o 
   6   8   4      326.31      331.96     37.78 o 
   8   8   4     1511.64     1526.60     60.35 o 
  10   8   4       69.56       46.69     13.76 o 
  -9   9   4       46.60       70.91     12.14 o 
  -7   9   4      225.27      206.09     20.76 o 
  -5   9   4      268.31      286.22     18.01 o 
  -3   9   4      140.38       88.26     11.42 o 
  -1   9   4      888.08      895.43     48.24 o 
   1   9   4     1200.32     1179.67     59.64 o 
   3   9   4     1352.24     1178.29     64.01 o 
   5   9   4       13.22        6.68     13.30 o 
   7   9   4       30.91       58.25     17.85 o 
   9   9   4        3.59       17.01     18.52 o 
 -10  10   4      934.23      931.32     51.13 o 
  -8  10   4      820.05      879.11     37.32 o 
  -6  10   4       36.75       32.34     15.13 o 
  -4  10   4      122.96       97.88     13.42 o 
  -2  10   4      123.97      125.07     14.06 o 
   0  10   4      175.92      205.63     26.15 o 
   2  10   4      488.48      445.78     40.36 o 
   4  10   4        1.11       -8.75     12.25 o 
   6  10   4      189.64      152.26     28.31 o 
   8  10   4      180.81      171.47     31.54 o 
  -9  11   4     1666.81     1769.59     72.50 o 
  -7  11   4       14.99       13.64     10.16 o 
  -5  11   4     3582.14     3530.58     70.22 o 
  -3  11   4     2177.28     2387.06     59.67 o 
  -1  11   4      260.78      177.41     17.30 o 
   1  11   4      852.36      822.73     55.33 o 
   3  11   4        0.98      -15.67     11.96 o 
   5  11   4      171.36      178.36     30.36 o 
   7  11   4        7.02        3.44     12.66 o 
  -8  12   4      347.54      363.64     33.97 o 
  -6  12   4      186.28      204.98     34.08 o 
  -4  12   4        0.79       -6.48      8.65 o 
  -2  12   4      566.42      606.24     31.65 o 
   0  12   4        0.12       -2.03      7.60 o 
   2  12   4      117.26       93.31     21.83 o 
   4  12   4      831.42      881.06     64.84 o 
   6  12   4       13.04        2.91     14.05 o 
   8  12   4       58.48       58.17     23.90 o 
  -7  13   4      118.20       82.91     18.04 o 
  -5  13   4       84.49       38.53     18.21 o 
  -3  13   4      507.03      487.45     29.69 o 
  -1  13   4     1148.45     1162.93     88.30 o 
   1  13   4       93.82       73.82     21.37 o 
   3  13   4      308.16      267.89     37.31 o 
   5  13   4        0.05      -11.11     15.77 o 
   7  13   4       59.30       97.07     28.90 o 
  -6  14   4      274.77      260.50     28.97 o 
  -4  14   4      807.23      780.92     39.83 o 
  -2  14   4      409.72      382.44     27.65 o 
   0  14   4      724.86      693.20     35.97 o 
   2  14   4      413.76      326.35     41.91 o 
   4  14   4        2.28        4.86      8.01 o 
   6  14   4      124.20      125.79     31.16 o 
  -5  15   4      492.88      520.39     38.75 o 
  -3  15   4        8.36       17.49     12.19 o 
  -1  15   4      143.17       85.45     15.75 o 
   1  15   4        0.52       -1.93      7.49 o 
   3  15   4       41.76       40.72     11.88 o 
   5  15   4       22.87       21.77     17.00 o 
  -4  16   4       15.35       15.83     11.38 o 
  -2  16   4        9.15       13.98      9.09 o 
   0  16   4       12.84        8.49      6.96 o 
   2  16   4       37.56       44.44     14.32 o 
   4  16   4       29.30       70.90     24.59 o 
  -3  17   4      175.49      191.03     19.15 o 
  -1  17   4      136.57      119.35     20.40 o 
   1  17   4       46.52       67.49     16.06 o 
   3  17   4      121.45      136.37     32.06 o 
 -11   1   5       20.44        8.18     28.38 o 
  -9   1   5       41.01       32.01     11.69 o 
  -7   1   5        0.27        2.43      5.44 o 
  -5   1   5        3.68        3.51      2.90 o 
  -3   1   5      439.70      439.84     13.89 o 
  -1   1   5     9965.08     9107.79     40.79 o 
   1   1   5       11.43       13.95      2.36 o 
   3   1   5      464.51      446.81     11.52 o 
   5   1   5      754.45      724.80     17.97 o 
   7   1   5        6.49       16.09      4.74 o 
   9   1   5        2.48       15.63     11.72 o 
  11   1   5      143.24      122.15     20.78 o 
 -10   2   5       84.10       63.18     22.39 o 
  -8   2   5      737.17      774.17     37.76 o 
  -6   2   5      691.22      738.87     18.38 o 
  -4   2   5     4321.51     4333.91     31.20 o 
  -2   2   5     2021.02     2089.10     33.66 o 
   0   2   5     8198.86     8316.03     51.93 o 
   2   2   5    10441.88    10172.30     47.50 o 
   4   2   5        3.64       10.43      3.54 o 
   6   2   5      707.55      701.99     18.22 o 
   8   2   5       46.83       35.24      8.88 o 
  10   2   5      102.94       65.60     23.20 o 
 -11   3   5        3.24       -4.23     16.37 o 
  -9   3   5     1026.89     1094.48     48.90 o 
  -7   3   5      218.37      208.73     10.81 o 
  -5   3   5      756.66      784.99     14.67 o 
  -3   3   5     4177.00     4277.00     33.44 o 
  -1   3   5      975.05      965.73     21.22 o 
   1   3   5      389.11      465.91     11.91 o 
   3   3   5     3022.61     3066.02     30.86 o 
   5   3   5      327.50      392.34     12.20 o 
   7   3   5      435.21      478.56     27.41 o 
   9   3   5      519.74      602.44     34.56 o 
 -10   4   5       34.34       56.92     15.73 o 
  -8   4   5     2388.31     2400.65     68.55 o 
  -6   4   5    12944.72    13266.95    188.87 o 
  -4   4   5      152.46      141.55      6.62 o 
  -2   4   5     1097.63     1238.49     29.19 o 
   0   4   5     3473.18     3502.90     43.52 o 
   2   4   5      637.65      660.42     16.30 o 
   4   4   5      598.99      564.95     15.62 o 
   6   4   5       16.30       11.99      3.27 o 
   8   4   5      618.95      650.41     29.40 o 
  10   4   5        5.92       25.79     13.72 o 
 -11   5   5        7.31        3.83     16.08 o 
  -9   5   5        1.67       -4.32     12.08 o 
  -7   5   5      907.89      863.34     57.32 o 
  -5   5   5        0.31        4.48      3.25 o 
  -3   5   5      849.42      920.81     17.75 o 
  -1   5   5     3330.80     3568.28     79.89 o 
   1   5   5     2317.13     2435.69     82.52 o 
   3   5   5     3370.43     3143.15     45.51 o 
   5   5   5        1.92        3.15      3.92 o 
   7   5   5      170.48      173.45     18.72 o 
   9   5   5      153.73      197.85     22.18 o 
 -10   6   5        8.04       -2.41      9.21 o 
  -8   6   5       75.98       45.18     19.04 o 
  -6   6   5     1940.36     1881.83     35.53 o 
  -4   6   5      606.42      633.61     15.94 o 
  -2   6   5       63.00       61.68      6.05 o 
   0   6   5      128.62      152.47     11.31 o 
   2   6   5      297.94      345.46     19.11 o 
   4   6   5      253.52      234.75     13.69 o 
   6   6   5      132.03      125.12     15.83 o 
   8   6   5       78.84       91.20     15.72 o 
  10   6   5       46.87       11.52     26.53 o 
 -11   7   5       57.11       77.99     24.64 o 
  -9   7   5        0.97       -5.07      7.82 o 
  -7   7   5      989.28      953.68     39.85 o 
  -5   7   5      234.43      268.42     15.80 o 
  -3   7   5      482.25      419.33     16.91 o 
  -1   7   5     7524.17     7788.96     69.90 o 
   1   7   5     1397.29     1528.70     58.83 o 
   3   7   5     1691.50     1637.21     42.90 o 
   5   7   5       41.88       59.53      7.79 o 
   7   7   5      111.96      118.03     17.67 o 
   9   7   5       30.80       20.39     11.66 o 
 -10   8   5        8.20       -3.05      8.83 o 
  -8   8   5      141.17      156.31     19.20 o 
  -6   8   5       62.64       91.37      8.41 o 
  -4   8   5      515.00      529.47     25.06 o 
  -2   8   5       82.59       69.99     10.28 o 
   0   8   5       15.32       20.31      6.13 o 
   2   8   5     3347.40     3405.97    101.50 o 
   4   8   5      563.75      556.20     44.70 o 
   6   8   5       38.35       31.94     11.42 o 
   8   8   5      105.62      127.25     19.39 o 
  -9   9   5      135.78      125.13     15.57 o 
  -7   9   5       53.72       73.74     13.23 o 
  -5   9   5      133.99      130.52     13.48 o 
  -3   9   5       96.66       92.83     15.71 o 
  -1   9   5     3683.43     3939.02    103.57 o 
   1   9   5     2121.64     2228.38     83.84 o 
   3   9   5     1109.53     1046.69     61.27 o 
   5   9   5     1314.71     1337.66     73.69 o 
   7   9   5      173.49      183.52     26.92 o 
   9   9   5        6.18       -1.66      9.85 o 
  -8  10   5     1110.74     1255.21     82.24 o 
  -6  10   5      154.42      100.54     24.67 o 
  -4  10   5       92.74      133.42     14.94 o 
  -2  10   5      673.95      602.30     29.80 o 
   0  10   5       16.92        8.53      9.21 o 
   2  10   5      525.69      504.82     43.46 o 
   4  10   5     1382.98     1397.54     75.89 o 
   6  10   5      877.90      862.86     63.89 o 
   8  10   5      240.95      338.90     43.53 o 
  -9  11   5      431.03      468.63     38.38 o 
  -7  11   5       96.28      103.23     25.64 o 
  -5  11   5     2595.74     2676.16     62.66 o 
  -3  11   5       91.40       67.39     12.38 o 
  -1  11   5      102.05       90.41     14.91 o 
   1  11   5     1062.96     1171.09     66.57 o 
   3  11   5      784.50      773.08     58.05 o 
   5  11   5      423.00      435.01     46.53 o 
   7  11   5       28.37       24.88     16.29 o 
  -8  12   5     1368.75     1391.23     63.65 o 
  -6  12   5     3302.79     3448.09    127.44 o 
  -4  12   5      142.30      143.38     16.95 o 
  -2  12   5     3643.24     3557.85     77.15 o 
   0  12   5      467.82      470.39     43.40 o 
   2  12   5     1442.77     1335.70     76.99 o 
   4  12   5      500.91      489.98     49.55 o 
   6  12   5        5.16        2.94     13.80 o 
   8  12   5       30.15       37.17     18.83 o 
  -7  13   5     1294.23     1336.23     62.15 o 
  -5  13   5      105.77      132.03     28.19 o 
  -3  13   5      657.80      678.56     35.84 o 
  -1  13   5      121.05      145.55     17.46 o 
   1  13   5      114.25       76.58     21.36 o 
   3  13   5      287.82      203.79     33.74 o 
   5  13   5      208.03      226.87     36.63 o 
   7  13   5      297.02      316.31     46.63 o 
  -6  14   5      510.61      577.87     96.69 o 
  -4  14   5       65.49       49.22     11.41 o 
  -2  14   5      267.69      233.59     22.47 o 
   0  14   5      211.69      252.99     23.41 o 
   2  14   5        3.69       12.32     11.32 o 
   4  14   5       80.10       65.33     20.10 o 
   6  14   5      102.10       62.49     23.68 o 
  -5  15   5        9.72       30.44     18.80 o 
  -3  15   5      199.18      204.52     22.63 o 
  -1  15   5      455.42      504.73     32.96 o 
   1  15   5        2.09       21.86     11.77 o 
   3  15   5        2.85       -0.22     12.22 o 
   5  15   5       64.20       85.70     29.52 o 
  -4  16   5       96.09      117.08     21.86 o 
  -2  16   5      289.19      261.29     26.88 o 
   0  16   5        4.82       11.88      9.13 o 
   2  16   5      560.69      517.54     56.26 o 
   4  16   5        1.29       -5.20     15.29 o 
  -3  17   5      111.96      136.01     22.13 o 
  -1  17   5        4.13       17.49     10.77 o 
   1  17   5       58.33       37.91     13.08 o 
 -10   0   6       61.93       46.10     19.87 o 
  -8   0   6      142.26      193.58     26.31 o 
  -6   0   6      134.36      125.59     14.35 o 
  -4   0   6      329.77      282.10     15.33 o 
  -2   0   6      331.65      351.00     16.06 o 
   0   0   6      502.84      471.28     13.46 o 
   2   0   6      285.28      264.82     10.63 o 
   4   0   6      703.36      559.13     23.00 o 
   6   0   6     2065.65     2117.84     49.84 o 
   8   0   6     1333.04     1358.61     71.03 o 
  10   0   6      268.74      266.60     39.23 o 
 -11   1   6       27.44       15.32     12.22 o 
  -9   1   6       40.55       30.35     11.21 o 
  -7   1   6     2315.35     2118.63     55.44 o 
  -5   1   6      292.77      277.94     10.35 o 
  -3   1   6    12924.17    13283.89    121.09 o 
  -1   1   6     1225.68     1063.02     14.76 o 
   1   1   6        0.04        0.73      2.62 o 
   3   1   6      249.94      288.89      9.83 o 
   5   1   6     5636.35     5442.07     51.52 o 
   7   1   6       50.45       33.75      6.91 o 
   9   1   6      400.81      332.52     28.34 o 
 -10   2   6      165.81      213.04     34.70 o 
  -8   2   6        0.00        4.94     11.01 o 
  -6   2   6        8.66        8.28      4.95 o 
  -4   2   6      343.43      371.25     11.97 o 
  -2   2   6      139.13      144.34      6.64 o 
   0   2   6     1893.87     1794.71     22.88 o 
   2   2   6    19544.46    18852.30     91.59 o 
   4   2   6        7.57        8.54      3.01 o 
   6   2   6     2465.38     2506.54     36.14 o 
   8   2   6      622.22      614.67     32.49 o 
  10   2   6        0.69       16.27     11.92 o 
 -11   3   6      350.60      414.76     50.62 o 
  -9   3   6     1858.33     1843.11     63.00 o 
  -7   3   6       38.84       26.29      5.46 o 
  -5   3   6     3316.20     3589.28     33.58 o 
  -3   3   6     8455.37     8603.24     63.44 o 
  -1   3   6     4462.04     4523.57     54.62 o 
   1   3   6    12739.67    12851.47     65.34 o 
   3   3   6     5107.15     4884.35     40.95 o 
   5   3   6      669.08      615.18     18.22 o 
   7   3   6     1401.79     1377.88     38.58 o 
   9   3   6       38.33       21.71      7.88 o 
 -10   4   6        6.52        0.90      9.02 o 
  -8   4   6      767.39      757.74     38.94 o 
  -6   4   6     1649.88     1648.61     25.55 o 
  -4   4   6      839.56      765.38     15.84 o 
  -2   4   6     1966.60     2331.04     34.20 o 
   0   4   6     3067.10     3205.64     53.66 o 
   2   4   6     7531.90     7603.42     63.93 o 
   4   4   6      372.22      268.16     11.80 o 
   6   4   6       90.27       90.12      7.18 o 
   8   4   6       80.61       85.82     11.52 o 
  10   4   6        0.13       -9.74     14.45 o 
 -11   5   6        4.90       24.24     19.05 o 
  -9   5   6      824.09      749.19     42.54 o 
  -7   5   6      260.79      287.97     24.46 o 
  -5   5   6       10.92       20.73      3.67 o 
  -3   5   6     3049.81     3255.13    100.10 o 
  -1   5   6       10.97        5.55      6.12 o 
   1   5   6       19.97       24.09      9.65 o 
   3   5   6     1429.70     1325.56     31.26 o 
   5   5   6       28.16       21.60      5.62 o 
   7   5   6      530.76      561.06     51.74 o 
   9   5   6      132.71       83.71     16.12 o 
 -10   6   6       60.98       37.17      8.65 o 
  -8   6   6       81.36       84.89     38.19 o 
  -6   6   6       21.19       16.70      4.23 o 
  -4   6   6        1.64        4.03      3.24 o 
  -2   6   6     1732.82     1794.05     31.40 o 
   0   6   6       24.88       31.26      9.88 o 
   2   6   6     1149.62     1160.26     55.62 o 
   4   6   6       29.07       39.12      7.17 o 
   6   6   6       14.95       27.44     10.04 o 
   8   6   6       17.56       13.27      9.98 o 
  10   6   6       48.53       35.44     13.78 o 
 -11   7   6      223.50      222.27     35.08 o 
  -9   7   6      127.48      140.69     47.06 o 
  -7   7   6      269.58      265.86     21.93 o 
  -5   7   6      652.34      645.96     24.11 o 
  -3   7   6      521.32      553.01     25.57 o 
  -1   7   6       37.25       31.18     13.23 o 
   1   7   6     1584.69     1572.98     42.63 o 
   3   7   6        4.22       28.72     13.13 o 
   5   7   6     1166.68     1128.39     31.74 o 
   7   7   6        8.60       20.44     10.43 o 
   9   7   6      365.18      405.77     33.95 o 
 -10   8   6       53.84       64.39     15.29 o 
  -8   8   6      778.98      789.23     39.11 o 
  -6   8   6      180.13      196.26     14.77 o 
  -4   8   6       44.27       44.90      9.22 o 
  -2   8   6       17.97       18.14      7.42 o 
   0   8   6       33.20       67.53      8.61 o 
   2   8   6       17.57       22.81     10.05 o 
   4   8   6      150.80      157.44     25.48 o 
   6   8   6      496.51      473.84     32.26 o 
   8   8   6       71.58       79.44     15.78 o 
  -9   9   6       25.84       30.25     13.15 o 
  -7   9   6      183.59      235.46     21.50 o 
  -5   9   6      876.35      921.53     34.76 o 
  -3   9   6      861.90      837.35     25.08 o 
  -1   9   6     1281.58     1136.10     84.38 o 
   1   9   6     2836.53     3100.89    100.59 o 
   3   9   6       51.13       21.97     14.27 o 
   5   9   6      200.88      245.30     33.56 o 
   7   9   6      122.82      165.90     21.14 o 
   9   9   6        1.41       19.25     15.31 o 
  -8  10   6     4200.74     4274.22    150.32 o 
  -6  10   6     2880.23     2954.34     72.73 o 
  -4  10   6       41.08       53.60      9.98 o 
  -2  10   6     2758.83     2967.39     86.48 o 
   0  10   6     2137.34     2055.61     47.82 o 
   2  10   6       86.15       67.16     18.11 o 
   4  10   6      102.28      144.37     26.95 o 
   6  10   6      159.82      193.97     32.44 o 
   8  10   6        0.90      -17.87     20.06 o 
  -9  11   6     2082.80     2209.50    141.21 o 
  -7  11   6     2248.15     2513.50    112.69 o 
  -5  11   6     1436.84     1483.48     48.16 o 
  -3  11   6     5961.37     6193.59     99.85 o 
  -1  11   6     3194.44     3343.24    108.54 o 
   1  11   6       21.25       22.28     10.74 o 
   3  11   6      876.50      856.81     61.62 o 
   5  11   6        0.01      -14.00     12.75 o 
   7  11   6        0.82        4.47     15.47 o 
  -8  12   6        9.54       13.19     18.46 o 
  -6  12   6      566.69      626.86     56.57 o 
  -4  12   6     1045.75      990.69     41.86 o 
  -2  12   6      302.35      311.94     24.52 o 
   0  12   6     1933.96     2131.67     92.56 o 
   2  12   6        6.86        4.79     11.14 o 
   4  12   6      182.36      161.36     30.76 o 
   6  12   6      107.90      157.82     32.62 o 
  -7  13   6      164.88      179.22     35.04 o 
  -5  13   6      334.35      324.22     25.23 o 
  -3  13   6      547.65      582.44     33.80 o 
  -1  13   6      274.16      365.28     26.96 o 
   1  13   6     2151.26     2285.75    102.94 o 
   3  13   6      120.70      135.82     30.26 o 
   5  13   6        4.19       15.04     17.33 o 
   7  13   6      457.14      413.01     53.39 o 
  -6  14   6      142.20      184.96     33.58 o 
  -4  14   6       52.05       42.52     11.72 o 
  -2  14   6      979.03      999.14     45.29 o 
   0  14   6       12.33       18.90     10.29 o 
   2  14   6     1089.33     1129.00     77.17 o 
   4  14   6      482.36      439.32     51.46 o 
   6  14   6       52.31       61.35     22.52 o 
  -5  15   6       77.89       72.73     25.35 o 
  -3  15   6      409.44      382.48     30.15 o 
  -1  15   6        0.01       -8.25      9.28 o 
   1  15   6        2.27       10.46      9.12 o 
   3  15   6       69.21       52.35     19.73 o 
   5  15   6       64.58       76.50     28.31 o 
  -4  16   6       63.89       78.72     24.72 o 
  -2  16   6       57.77       71.02     15.17 o 
   0  16   6       21.98       23.29     18.76 o 
   2  16   6        4.26       11.88     15.05 o 
   4  16   6       79.34       49.91     21.81 o 
  -3  17   6       49.46       63.24     15.54 o 
  -1  17   6      103.83      110.35     18.32 o 
   1  17   6      343.04      395.40     52.05 o 
 -11   1   7        8.07       26.93     14.46 o 
  -9   1   7      228.18      208.67     18.12 o 
  -7   1   7      437.93      465.11     17.35 o 
  -5   1   7      148.22      145.60      8.87 o 
  -3   1   7     1867.73     1867.25     24.46 o 
  -1   1   7      398.01      480.01     11.22 o 
   1   1   7      115.98      139.81      6.26 o 
   3   1   7      220.81      210.12     14.90 o 
   5   1   7      830.35      859.01     25.14 o 
   7   1   7      792.67      810.01     24.07 o 
   9   1   7      134.58      169.57     21.56 o 
 -10   2   7      280.94      223.72     24.32 o 
  -8   2   7       87.44      115.79     17.17 o 
  -6   2   7     1051.06     1087.88     24.08 o 
  -4   2   7     2743.62     3130.11     35.03 o 
  -2   2   7        3.84        6.31      4.36 o 
   0   2   7     7819.22     7671.54     42.85 o 
   2   2   7     2260.34     2125.75     31.26 o 
   4   2   7     2281.41     2257.66     37.64 o 
   6   2   7       34.59       22.55      7.47 o 
   8   2   7       12.53        1.08      7.04 o 
  10   2   7      246.86      237.83     26.35 o 
 -11   3   7      135.46      170.28     34.81 o 
  -9   3   7      180.38      185.89     21.77 o 
  -7   3   7      908.82      932.48     22.96 o 
  -5   3   7        4.76        5.48      3.03 o 
  -3   3   7     7725.16     8463.79     66.61 o 
  -1   3   7    11998.36    12494.58    144.80 o 
   1   3   7       36.19       42.99      6.28 o 
   3   3   7     1938.69     2056.02     27.94 o 
   5   3   7       17.70       19.10      5.39 o 
   7   3   7      318.22      326.14     15.80 o 
   9   3   7        3.53        7.49      7.49 o 
 -10   4   7      136.98      122.52     29.11 o 
  -8   4   7        0.16        1.08     10.03 o 
  -6   4   7     6084.35     6253.72     47.38 o 
  -4   4   7    13900.48    14715.60     80.08 o 
  -2   4   7      126.89      162.76      9.98 o 
   0   4   7     8056.58     8658.40     93.37 o 
   2   4   7     2667.26     2772.16     40.91 o 
   4   4   7     1916.05     1819.61     31.66 o 
   6   4   7       28.85       40.97      7.45 o 
   8   4   7       19.55       24.79      8.84 o 
  10   4   7        8.77      -13.03     33.00 o 
 -11   5   7        0.40       -0.86     16.77 o 
  -9   5   7      593.55      594.01     38.05 o 
  -7   5   7     1394.82     1422.59     72.63 o 
  -5   5   7      461.11      476.43     12.06 o 
  -3   5   7        6.38        5.92      4.52 o 
  -1   5   7     2034.81     2308.56     69.66 o 
   1   5   7     1278.09     1213.22     54.63 o 
   3   5   7      246.82      238.63     14.21 o 
   5   5   7       15.96       19.80      5.06 o 
   7   5   7      210.79      193.72     20.83 o 
   9   5   7       42.93       31.61     13.49 o 
 -10   6   7      114.07      107.66     18.61 o 
  -8   6   7       97.08      101.21     14.52 o 
  -6   6   7      378.10      374.06     13.24 o 
  -4   6   7     1214.22     1048.54     38.48 o 
  -2   6   7     3807.90     3994.94     92.64 o 
   0   6   7     1593.91     1764.03     66.41 o 
   2   6   7        2.98      -10.12     10.50 o 
   4   6   7      473.12      472.16     33.83 o 
   6   6   7      621.53      677.73     43.13 o 
   8   6   7       55.72       74.58     15.76 o 
  -9   7   7      182.24      161.75     19.77 o 
  -7   7   7        8.14        1.81     15.06 o 
  -5   7   7      143.17      150.02      9.16 o 
  -3   7   7     1205.41     1243.77     52.26 o 
  -1   7   7     1960.00     1721.13     66.08 o 
   1   7   7     1756.96     1996.48     75.97 o 
   3   7   7      116.62      105.16     20.08 o 
   5   7   7     1160.34     1210.46     69.31 o 
   7   7   7      491.28      483.74     45.04 o 
   9   7   7       10.97        2.72     10.57 o 
 -10   8   7       61.35       70.03     21.39 o 
  -8   8   7      326.42      359.43     34.16 o 
  -6   8   7      250.14      243.26     14.07 o 
  -4   8   7      411.46      451.57     24.95 o 
  -2   8   7        0.54       -1.67      2.32 o 
   0   8   7     1672.73     1471.95     38.72 o 
   2   8   7      986.79      878.89     54.98 o 
   4   8   7      199.44      195.30     28.01 o 
   6   8   7     1360.24     1406.32     55.14 o 
   8   8   7      242.05      238.91     29.28 o 
  -9   9   7      893.66      871.07     44.06 o 
  -7   9   7      773.98      907.47     65.71 o 
  -5   9   7        0.26        5.11      7.14 o 
  -3   9   7      101.03      113.97     13.94 o 
  -1   9   7      208.30      205.39     13.30 o 
   1   9   7      214.59      241.02     30.10 o 
   3   9   7        1.13        8.32     12.07 o 
   5   9   7      937.51      823.46     60.73 o 
   7   9   7      503.44      497.53     50.67 o 
   9   9   7        5.27       12.64     13.38 o 
  -8  10   7     1745.37     1786.85     97.44 o 
  -6  10   7     2751.87     2736.26     61.74 o 
  -4  10   7      149.37      174.33     18.07 o 
  -2  10   7     3530.50     3587.20     86.85 o 
   0  10   7     1545.02     1389.54     40.06 o 
   2  10   7        0.00       12.68     13.00 o 
   4  10   7        0.36       17.11     15.24 o 
   6  10   7      784.00      819.30     64.59 o 
   8  10   7      184.38      209.35     35.35 o 
  -9  11   7      385.46      497.32     56.74 o 
  -7  11   7     2042.40     2296.80    108.67 o 
  -5  11   7      223.37      224.59     19.78 o 
  -3  11   7     4147.29     4058.90    121.93 o 
  -1  11   7      107.87      124.04     23.06 o 
   1  11   7     3146.81     3163.42    113.66 o 
   3  11   7     1948.76     1853.46     91.92 o 
   5  11   7       85.33       68.00     20.26 o 
   7  11   7      153.30      152.28     30.26 o 
  -8  12   7       34.46       27.70     21.59 o 
  -6  12   7     2440.87     2624.72    114.09 o 
  -4  12   7     3654.65     3754.41     83.03 o 
  -2  12   7     1054.83     1036.30     44.04 o 
   0  12   7     7441.65     7121.45    173.50 o 
   2  12   7     1266.67     1281.32     77.33 o 
   4  12   7     1386.12     1486.68     87.95 o 
   6  12   7     1515.01     1545.00     95.32 o 
  -7  13   7        1.38      -17.41     20.59 o 
  -5  13   7     1171.02     1205.60    101.11 o 
  -3  13   7        6.48        6.93      9.83 o 
  -1  13   7      478.88      458.02     36.79 o 
   1  13   7      490.81      473.75     48.03 o 
   3  13   7       99.51      135.53     28.13 o 
   5  13   7      744.39      850.57     70.99 o 
  -6  14   7       48.47       61.94     24.35 o 
  -4  14   7      145.43      175.55     20.81 o 
  -2  14   7      723.22      932.56     44.89 o 
   0  14   7      381.86      403.41     45.41 o 
   2  14   7      229.07      206.53     34.37 o 
   4  14   7        3.31       13.15     17.86 o 
   6  14   7        1.58      -20.45     19.98 o 
  -5  15   7       22.70       47.50     25.00 o 
  -3  15   7       28.95       40.76     17.97 o 
  -1  15   7       11.22       16.61     10.41 o 
   1  15   7       17.03       13.67     14.26 o 
   3  15   7       41.10       37.99     18.25 o 
  -4  16   7      340.09      416.71     47.85 o 
  -2  16   7        5.00       14.72     11.53 o 
   0  16   7      342.24      364.62     30.70 o 
   2  16   7       63.15       38.40     17.62 o 
  -1  17   7      369.33      477.53     35.76 o 
   1  17   7       20.73       47.29     22.86 o 
 -10   0   8      167.52      298.94     39.73 o 
  -8   0   8       36.05       39.74     15.15 o 
  -6   0   8      111.28      105.36     13.25 o 
  -4   0   8     4232.68     4067.40     89.53 o 
  -2   0   8    15615.03    16018.85     94.14 o 
   0   0   8       14.70       13.34      4.59 o 
   2   0   8      609.16      582.73     15.94 o 
   4   0   8      101.63      104.47     10.87 o 
   6   0   8      261.75      243.42     18.56 o 
   8   0   8      196.41      200.37     19.80 o 
  10   0   8       82.50       69.04     24.61 o 
 -11   1   8       70.33       73.30     18.18 o 
  -9   1   8       37.85       46.08      9.02 o 
  -7   1   8     1448.47     1532.64     38.53 o 
  -5   1   8     3908.16     4104.00     46.04 o 
  -3   1   8       62.87       38.29      5.63 o 
  -1   1   8     1583.98     1613.54     31.38 o 
   1   1   8      680.78      655.85     16.36 o 
   3   1   8       40.86       41.09      5.13 o 
   5   1   8      264.68      235.06     14.08 o 
   7   1   8     2376.80     2374.45     41.80 o 
   9   1   8       12.70       23.43     16.85 o 
 -10   2   8      779.20      871.64     46.32 o 
  -8   2   8       20.04       16.99      8.21 o 
  -6   2   8      123.27       99.82     10.22 o 
  -4   2   8      309.52      362.14     15.16 o 
  -2   2   8     2447.55     2561.57     35.32 o 
   0   2   8       64.94       85.91      5.74 o 
   2   2   8      156.78      172.75     11.35 o 
   4   2   8     1743.55     1667.59     30.49 o 
   6   2   8      426.21      403.03     17.91 o 
   8   2   8      876.27      890.60     40.63 o 
  10   2   8      337.98      398.28     27.74 o 
 -11   3   8      147.94      181.62     35.39 o 
  -9   3   8     1161.54     1187.49     50.79 o 
  -7   3   8      776.13      853.28     29.84 o 
  -5   3   8      706.36      658.53     16.25 o 
  -3   3   8     6449.57     6832.26     75.27 o 
  -1   3   8     9285.20     9618.58     99.39 o 
   1   3   8      627.51      691.59     31.95 o 
   3   3   8     5451.19     5499.67     65.43 o 
   5   3   8     4167.79     4205.24     61.11 o 
   7   3   8      599.32      580.94     23.29 o 
   9   3   8      989.63      952.20     38.18 o 
 -10   4   8       52.54       53.41     15.84 o 
  -8   4   8      144.25      158.87     19.94 o 
  -6   4   8     2686.15     2730.10     39.49 o 
  -4   4   8        1.23        0.35      8.05 o 
  -2   4   8      328.76      371.41     17.79 o 
   0   4   8     5396.39     5770.71     80.42 o 
   2   4   8     1721.19     1619.07     32.17 o 
   4   4   8     1148.12     1153.53     31.75 o 
   6   4   8       71.65       69.71      9.48 o 
   8   4   8        0.23        3.77     23.72 o 
  10   4   8       97.84       86.65     26.64 o 
 -11   5   8      122.14      173.05     25.50 o 
  -9   5   8        0.03        1.18     10.11 o 
  -7   5   8      424.13      420.09     21.51 o 
  -5   5   8       89.94      102.34      7.01 o 
  -3   5   8     1269.54     1352.72     52.77 o 
  -1   5   8     2623.12     3214.89     86.86 o 
   1   5   8      162.34      191.74     23.28 o 
   3   5   8      752.01      778.83     35.81 o 
   5   5   8        5.07        3.70      4.97 o 
   7   5   8      271.53      268.98     24.47 o 
   9   5   8        5.88       13.90     11.06 o 
 -10   6   8        9.02       18.63     14.57 o 
  -8   6   8       46.57       51.02     16.32 o 
  -6   6   8      210.01      196.57     12.37 o 
  -4   6   8      956.26     1005.48     30.43 o 
  -2   6   8      269.77      303.91     27.50 o 
   0   6   8     1624.41     1727.49     68.11 o 
   2   6   8       14.13       -1.58      9.59 o 
   4   6   8      214.40      196.54     19.64 o 
   6   6   8      516.15      553.03     33.76 o 
   8   6   8       56.22       80.53     26.46 o 
  -9   7   8      125.39      109.93     16.89 o 
  -7   7   8     1145.74     1173.58     29.76 o 
  -5   7   8        8.88        3.34      7.34 o 
  -3   7   8      501.87      468.80     33.76 o 
  -1   7   8      199.34      247.50     27.26 o 
   1   7   8      211.40      233.98     27.34 o 
   3   7   8      133.09      146.29     23.52 o 
   5   7   8      306.17      250.72     36.95 o 
   7   7   8       57.02       46.55     13.48 o 
   9   7   8       18.11       33.29     13.27 o 
 -10   8   8       49.22       14.83     18.21 o 
  -8   8   8       76.37       89.11     14.46 o 
  -6   8   8     1154.85     1141.28     39.13 o 
  -4   8   8       47.53       52.47     10.83 o 
  -2   8   8       14.93        6.77      3.24 o 
   0   8   8       70.12       39.56      7.70 o 
   2   8   8      278.30      288.01     32.51 o 
   4   8   8      181.95      221.03     30.84 o 
   6   8   8      316.49      325.32     39.47 o 
   8   8   8       49.88       13.07     29.29 o 
  -9   9   8       28.02       45.25     21.53 o 
  -7   9   8       51.33       80.04     22.94 o 
  -5   9   8       51.42       77.12     25.01 o 
  -3   9   8      264.21      267.81     28.22 o 
  -1   9   8        0.23       -1.37      5.51 o 
   1   9   8     3482.69     3399.40    111.37 o 
   3   9   8     2332.52     2356.11     98.08 o 
   5   9   8       65.88       59.07     19.51 o 
   7   9   8      171.64      161.26     29.78 o 
  -8  10   8      206.50      203.04     36.23 o 
  -6  10   8     7512.03     7509.23    106.68 o 
  -4  10   8     8350.89     8584.88    119.12 o 
  -2  10   8      273.65      282.21     16.36 o 
   0  10   8     6880.94     7346.63    164.97 o 
   2  10   8     2187.48     2147.43     94.50 o 
   4  10   8      487.42      499.98     48.81 o 
   6  10   8     1371.50     1377.41     85.08 o 
   8  10   8      573.90      571.21     58.28 o 
  -9  11   8      740.07      857.04     73.47 o 
  -7  11   8     1452.31     1484.63     88.69 o 
  -5  11   8      240.11      235.86     20.74 o 
  -3  11   8     3208.13     3205.09     75.92 o 
  -1  11   8     3506.47     3427.47    115.02 o 
   1  11   8      376.69      471.74     45.83 o 
   3  11   8     1437.21     1420.67     81.55 o 
   5  11   8      718.11      836.17     66.99 o 
   7  11   8       15.32        4.53     14.56 o 
  -8  12   8      285.67      223.48     39.47 o 
  -6  12   8      136.35      188.84     33.53 o 
  -4  12   8        5.57       20.85      9.93 o 
  -2  12   8     1236.58     1253.35     70.21 o 
   0  12   8       31.59       43.23     18.09 o 
   2  12   8     1450.43     1390.84     81.87 o 
   4  12   8      449.59      417.50     48.92 o 
   6  12   8       36.09       36.23     22.32 o 
  -7  13   8      579.33      654.68     63.43 o 
  -5  13   8     1241.57     1298.02     51.52 o 
  -3  13   8     1027.92     1007.86     45.87 o 
  -1  13   8      640.89      753.85     58.34 o 
   1  13   8      348.27      339.43     42.05 o 
   3  13   8     1588.68     1584.79     93.34 o 
   5  13   8      406.66      391.54     50.72 o 
  -6  14   8        0.01       19.91     23.34 o 
  -4  14   8      232.03      260.90     25.56 o 
  -2  14   8       19.29       29.81     13.35 o 
   0  14   8      525.85      520.46     52.55 o 
   2  14   8        4.77        3.31     12.27 o 
   4  14   8      105.13       78.38     26.81 o 
  -5  15   8      231.68      239.90     40.90 o 
  -3  15   8      113.40      110.17     17.28 o 
  -1  15   8       25.83        5.41      9.56 o 
   1  15   8      194.93      230.81     38.29 o 
   3  15   8      191.57      148.63     32.18 o 
  -4  16   8       18.91       32.83     19.58 o 
  -2  16   8       28.65        9.24     22.57 o 
   0  16   8        0.21        6.62     12.24 o 
   2  16   8      180.82      142.12     32.16 o 
  -1  17   8      184.54      231.93     26.04 o 
 -11   1   9       13.81       15.62     26.97 o 
  -9   1   9      202.88      262.99     19.45 o 
  -7   1   9      164.50      170.18     14.39 o 
  -5   1   9      650.68      627.16     18.86 o 
  -3   1   9     2319.09     2512.66     38.38 o 
  -1   1   9      114.30      101.73      7.04 o 
   1   1   9      252.22      255.79     11.04 o 
   3   1   9      509.54      544.34     16.50 o 
   5   1   9       62.26       40.08      6.52 o 
   7   1   9        4.73       15.84      5.79 o 
   9   1   9        0.01       -7.55     10.86 o 
 -10   2   9      146.83      124.93     18.97 o 
  -8   2   9     2147.92     2153.83     48.94 o 
  -6   2   9      144.41      163.68     10.61 o 
  -4   2   9      537.64      676.68     25.94 o 
  -2   2   9     4187.29     4042.25     83.45 o 
   0   2   9      144.51      173.84      8.36 o 
   2   2   9     2983.13     3020.20     47.77 o 
   4   2   9       63.21       63.76      6.89 o 
   6   2   9        0.07        1.15      4.44 o 
   8   2   9       46.27       48.03      8.38 o 
  10   2   9       59.71       65.07     14.26 o 
 -11   3   9       61.74       77.69     17.71 o 
  -9   3   9      321.12      371.26     29.36 o 
  -7   3   9      402.53      404.62     20.34 o 
  -5   3   9        0.24        9.12      4.29 o 
  -3   3   9       14.43       11.91      5.84 o 
  -1   3   9     4823.19     5407.36     51.74 o 
   1   3   9     1942.99     2018.77     31.96 o 
   3   3   9      671.05      663.76     24.14 o 
   5   3   9      696.43      649.09     25.54 o 
   7   3   9      119.95      111.80     13.37 o 
   9   3   9      235.30      231.83     27.13 o 
 -10   4   9      226.13      259.38     27.89 o 
  -8   4   9       77.67       52.95     10.71 o 
  -6   4   9      133.44      144.98      9.97 o 
  -4   4   9     2974.49     3318.44     83.94 o 
  -2   4   9      992.47     1097.44     30.85 o 
   0   4   9      953.80     1027.59     35.84 o 
   2   4   9     5386.60     6017.18     63.07 o 
   4   4   9      156.09      173.95     13.51 o 
   6   4   9     1250.87     1195.78     35.84 o 
   8   4   9      411.30      334.67     28.55 o 
 -11   5   9       87.03      103.57     39.30 o 
  -9   5   9      303.61      316.09     41.64 o 
  -7   5   9     1297.93     1283.44     41.75 o 
  -5   5   9     2946.08     3010.40     35.00 o 
  -3   5   9       18.84       20.64      9.79 o 
  -1   5   9     5071.38     5372.47    117.43 o 
   1   5   9     5382.55     5474.80     85.37 o 
   3   5   9      839.94      835.94     34.23 o 
   5   5   9      131.57      103.63     11.48 o 
   7   5   9       15.58       13.47     10.17 o 
   9   5   9       57.18       89.95     18.80 o 
 -10   6   9       28.64       29.78     12.49 o 
  -8   6   9      133.77      132.36     16.33 o 
  -6   6   9      259.59      265.35     11.24 o 
  -4   6   9       22.17       28.22      9.72 o 
  -2   6   9       22.41       39.53     12.22 o 
   0   6   9     2931.51     2922.44     92.11 o 
   2   6   9     2232.06     2344.77     87.93 o 
   4   6   9        0.32       -8.81     10.52 o 
   6   6   9      364.64      289.81     34.46 o 
   8   6   9      625.01      692.07     42.04 o 
  -9   7   9        5.95        7.80      8.39 o 
  -7   7   9     1049.88     1042.24     29.29 o 
  -5   7   9      501.53      501.73     16.22 o 
  -3   7   9       11.52        4.70      7.48 o 
  -1   7   9     1824.27     1856.62     74.57 o 
   1   7   9     1246.01     1131.33     61.54 o 
   3   7   9       78.48       73.08     17.88 o 
   5   7   9       58.60       58.61     18.61 o 
   7   7   9      158.34      149.44     20.49 o 
   9   7   9       29.12       25.88     13.20 o 
 -10   8   9      432.71      476.04     54.95 o 
  -8   8   9       20.80       27.44     14.43 o 
  -6   8   9     1442.86     1476.07     46.31 o 
  -4   8   9      169.78      205.22     18.82 o 
  -2   8   9     2545.24     2596.25     88.48 o 
   0   8   9      787.38      785.35     51.57 o 
   2   8   9     1154.95     1095.42     64.35 o 
   4   8   9      678.73      711.66     55.17 o 
   6   8   9       85.06      118.80     25.19 o 
   8   8   9     1342.43     1452.08     63.57 o 
  -9   9   9      239.41      246.78     41.44 o 
  -7   9   9       67.12       80.87     22.50 o 
  -5   9   9      585.61      538.98     30.07 o 
  -3   9   9      342.33      322.99     32.25 o 
  -1   9   9      424.94      426.82     21.05 o 
   1   9   9        0.50       -0.09      9.41 o 
   3   9   9       89.23       74.56     19.25 o 
   5   9   9      228.66      199.77     33.08 o 
   7   9   9        3.58       -2.33     12.78 o 
  -8  10   9      245.01      244.50     40.15 o 
  -6  10   9     2464.46     2692.22     67.16 o 
  -4  10   9     3433.31     3523.25     84.17 o 
  -2  10   9      427.28      448.04     40.71 o 
   0  10   9     4781.52     4891.93    137.99 o 
   2  10   9      735.32      774.61     59.35 o 
   4  10   9      185.75      164.14     30.13 o 
   6  10   9      885.24      940.25     71.88 o 
  -9  11   9       21.46       26.28     17.82 o 
  -7  11   9       23.57       35.85     19.95 o 
  -5  11   9     1266.92     1368.56     50.37 o 
  -3  11   9        0.20       -1.30      8.39 o 
  -1  11   9     5325.86     5067.42    143.08 o 
   1  11   9      801.87      814.85     60.28 o 
   3  11   9     3050.95     3205.35    125.38 o 
   5  11   9     1126.28     1093.77     76.97 o 
   7  11   9      146.87      130.84     30.89 o 
  -8  12   9        0.57      -28.80     22.83 o 
  -6  12   9      283.46      301.16     42.30 o 
  -4  12   9      968.95      932.44     43.67 o 
  -2  12   9      308.69      288.56     34.65 o 
   0  12   9     2774.04     2761.97    112.21 o 
   2  12   9     5001.58     5169.91    160.31 o 
   4  12   9      188.08      183.16     33.35 o 
   6  12   9     1655.25     1668.47    101.62 o 
  -7  13   9      330.48      279.60     44.23 o 
  -5  13   9       44.91       46.82     12.20 o 
  -3  13   9      145.47      180.22     21.21 o 
  -1  13   9        1.05       -6.02     13.15 o 
   1  13   9        7.55        7.14     14.25 o 
   3  13   9      201.33      186.54     35.18 o 
   5  13   9      183.40      235.19     40.09 o 
  -6  14   9        3.25       19.44     15.57 o 
  -4  14   9       67.85       75.02     15.43 o 
  -2  14   9       22.48        9.21     23.74 o 
   0  14   9      517.44      517.46     52.92 o 
   2  14   9      246.98      234.28     37.52 o 
   4  14   9      176.53      175.91     35.82 o 
  -5  15   9        1.27       29.51     21.53 o 
  -3  15   9       38.17       16.66     18.44 o 
  -1  15   9      282.36      309.72     28.44 o 
   1  15   9       74.01       27.84     15.56 o 
   3  15   9       30.59       41.55     18.61 o 
  -2  16   9      143.13      194.12     24.09 o 
   0  16   9        0.44        0.68     12.71 o 
   2  16   9      218.17      195.92     36.39 o 
 -10   0  10      146.50      157.13     20.67 o 
  -8   0  10      221.99      290.84     31.75 o 
  -6   0  10        7.84       14.71      9.05 o 
  -4   0  10     1993.99     2014.43    107.74 o 
  -2   0  10     9824.81     9682.29     89.56 o 
   0   0  10    10104.02     9943.42    153.94 o 
   2   0  10      359.26      319.14     21.55 o 
   4   0  10     1139.65     1024.69     40.03 o 
   6   0  10        2.91        1.24      7.12 o 
   8   0  10       34.00       34.61     10.21 o 
 -11   1  10      264.97      236.19     22.01 o 
  -9   1  10     2042.06     2140.81     45.91 o 
  -7   1  10      149.52      165.51     14.26 o 
  -5   1  10     1277.92     1314.68     38.71 o 
  -3   1  10     1760.32     1722.79     32.85 o 
  -1   1  10        2.75        7.52      3.08 o 
   1   1  10      176.80      155.32     11.29 o 
   3   1  10      140.93      134.35      6.83 o 
   5   1  10       99.93       97.84      7.99 o 
   7   1  10      120.47      105.25      9.24 o 
   9   1  10      326.12      277.16     21.79 o 
 -10   2  10       10.63        6.64      7.53 o 
  -8   2  10       73.63       71.10     10.32 o 
  -6   2  10       46.63       55.82      7.01 o 
  -4   2  10       55.76       38.43      7.46 o 
  -2   2  10      381.11      382.52     11.37 o 
   0   2  10     6574.30     6235.50     88.51 o 
   2   2  10       29.40       38.59      7.00 o 
   4   2  10       46.89       57.05     11.11 o 
   6   2  10       15.32        8.82      5.47 o 
   8   2  10       99.03       74.50      9.82 o 
 -11   3  10      499.68      580.53     41.27 o 
  -9   3  10       15.10        2.78      8.22 o 
  -7   3  10     4171.39     4356.19     65.59 o 
  -5   3  10     1046.36     1069.31     35.80 o 
  -3   3  10      444.84      480.15     34.33 o 
  -1   3  10     4735.46     5181.65     59.16 o 
   1   3  10        0.39        7.57      3.12 o 
   3   3  10      644.84      668.62     25.19 o 
   5   3  10     2296.01     2364.71     50.08 o 
   7   3  10     1570.88     1588.18     43.82 o 
   9   3  10       14.54        8.02      7.99 o 
 -10   4  10        6.20       26.30     12.23 o 
  -8   4  10       12.93        4.97      7.10 o 
  -6   4  10       77.04       75.97      9.05 o 
  -4   4  10     2824.73     2745.90     81.00 o 
  -2   4  10      107.19       86.90      9.71 o 
   0   4  10      938.30      985.83     21.55 o 
   2   4  10     1108.68     1168.28     32.01 o 
   4   4  10      114.25       99.43     11.15 o 
   6   4  10      704.08      675.39     28.28 o 
   8   4  10       84.65       92.40     16.51 o 
 -11   5  10      232.12      320.73     47.72 o 
  -9   5  10       44.68       37.24     18.56 o 
  -7   5  10      839.68      793.73     31.23 o 
  -5   5  10       43.29       63.04      7.62 o 
  -3   5  10      103.00      115.15     18.85 o 
  -1   5  10      141.74      167.84     23.19 o 
   1   5  10       40.28       96.78     14.60 o 
   3   5  10      369.69      354.65     23.63 o 
   5   5  10     1214.62     1301.71     38.56 o 
   7   5  10       37.19       44.64     11.85 o 
   9   5  10      399.34      376.76     33.09 o 
 -10   6  10       20.18        0.42     15.56 o 
  -8   6  10      373.21      388.55     26.97 o 
  -6   6  10        4.65        7.16      3.60 o 
  -4   6  10      202.71      177.93     22.78 o 
  -2   6  10      705.16      677.59     44.67 o 
   0   6  10      381.49      459.00     38.47 o 
   2   6  10      572.68      629.56     47.36 o 
   4   6  10      293.12      263.55     21.24 o 
   6   6  10      813.35      826.99     43.26 o 
   8   6  10      272.75      324.79     29.91 o 
  -9   7  10        4.79      -16.72     16.76 o 
  -7   7  10        8.46       12.09      5.75 o 
  -5   7  10      553.03      544.51     21.24 o 
  -3   7  10        5.86        2.34      7.92 o 
  -1   7  10      520.66      556.56     42.43 o 
   1   7  10      767.66      794.82     53.48 o 
   3   7  10      123.10      131.71     23.82 o 
   5   7  10        2.30       10.65     12.98 o 
   7   7  10       84.71      110.95     18.44 o 
 -10   8  10       63.54       40.68     23.87 o 
  -8   8  10      480.71      494.63     51.28 o 
  -6   8  10        2.18        8.09      7.22 o 
  -4   8  10     1784.24     1553.68     62.33 o 
  -2   8  10      164.67      180.85     25.39 o 
   0   8  10       10.15       32.82     11.64 o 
   2   8  10      270.57      216.04     30.39 o 
   4   8  10      145.32      160.36     28.22 o 
   6   8  10       67.89       46.17     18.96 o 
   8   8  10      243.93      226.84     34.37 o 
  -9   9  10       37.78        3.76     15.71 o 
  -7   9  10        7.06       13.03     18.83 o 
  -5   9  10      405.61      398.29     26.88 o 
  -3   9  10      127.21      138.36     23.80 o 
  -1   9  10       70.68       94.95     19.94 o 
   1   9  10     1346.29     1185.37     69.08 o 
   3   9  10     1091.63     1212.10     73.80 o 
   5   9  10      222.96      214.86     34.09 o 
   7   9  10       16.18       -2.21     13.17 o 
  -8  10  10      556.44      594.34     59.58 o 
  -6  10  10      266.01      248.09     22.39 o 
  -4  10  10     2541.54     2658.53     70.45 o 
  -2  10  10     6825.38     7053.14    162.09 o 
   0  10  10      337.66      430.04     43.41 o 
   2  10  10     4936.10     4971.07    149.32 o 
   4  10  10     2166.08     2215.67    105.90 o 
   6  10  10      473.93      562.04     57.54 o 
  -7  11  10      550.60      533.37     54.59 o 
  -5  11  10      270.63      286.28     40.36 o 
  -3  11  10       66.22       73.66     20.26 o 
  -1  11  10     1403.80     1396.29     76.90 o 
   1  11  10      244.11      226.32     34.34 o 
   3  11  10      285.30      365.97     44.70 o 
   5  11  10     1061.82     1077.57     78.67 o 
   7  11  10       44.95       31.56     16.03 o 
  -8  12  10       80.79       55.67     24.89 o 
  -6  12  10      492.29      503.42     54.07 o 
  -4  12  10      390.70      361.98     43.85 o 
  -2  12  10        3.08        2.53      9.92 o 
   0  12  10      481.23      514.55     49.94 o 
   2  12  10       45.64       73.93     21.06 o 
   4  12  10       18.98       14.51     17.06 o 
   6  12  10      415.01      581.14     61.66 o 
  -7  13  10      706.07      797.78     69.83 o 
  -5  13  10      584.44      620.06     37.39 o 
  -3  13  10     1208.44     1162.63     51.67 o 
  -1  13  10      998.10      949.58     68.61 o 
   1  13  10       33.29       48.27     19.59 o 
   3  13  10     1051.94     1009.03     76.68 o 
   5  13  10      935.59     1072.35     82.94 o 
  -6  14  10        7.03       20.69     22.08 o 
  -4  14  10        3.07        5.69     11.80 o 
  -2  14  10      662.96      761.63     65.56 o 
   0  14  10      376.34      397.50     47.45 o 
   2  14  10       49.73       45.98     21.60 o 
   4  14  10       19.52       36.60     20.51 o 
  -5  15  10       12.21       27.94     19.25 o 
  -3  15  10      221.92      223.76     25.89 o 
  -1  15  10        0.11      -10.37     13.23 o 
   1  15  10       12.26      -10.92     16.35 o 
   3  15  10      179.24      175.05     37.06 o 
  -2  16  10      221.60      305.13     64.09 o 
   0  16  10      166.55      213.55     36.78 o 
 -11   1  11      203.34      188.31     16.87 o 
  -9   1  11       61.93       42.49     13.08 o 
  -7   1  11      675.68      685.93     27.27 o 
  -5   1  11       77.29       66.89     10.45 o 
  -3   1  11       31.73       12.33      4.19 o 
  -1   1  11      522.46      601.53     20.77 o 
   1   1  11      393.06      393.20     17.39 o 
   3   1  11        2.88       -0.68      3.12 o 
   5   1  11      267.65      241.99     11.95 o 
   7   1  11       38.61       50.96      8.29 o 
   9   1  11        0.12        1.42      9.04 o 
 -10   2  11        9.26       12.40      8.65 o 
  -8   2  11       61.28       66.05     11.10 o 
  -6   2  11     1068.67     1015.73     26.48 o 
  -4   2  11     2435.58     2369.61     58.75 o 
  -2   2  11     1492.60     1692.15     25.32 o 
   0   2  11      175.77      180.13     16.60 o 
   2   2  11      963.95      993.74     24.60 o 
   4   2  11        0.52       -1.08      5.30 o 
   6   2  11       76.55       89.01      8.43 o 
   8   2  11        7.35        4.36      7.60 o 
 -11   3  11        4.26       17.91     11.33 o 
  -9   3  11       79.71       41.54     12.54 o 
  -7   3  11       35.72       21.50      7.97 o 
  -5   3  11      422.90      449.17     34.37 o 
  -3   3  11       13.31       36.52      8.52 o 
  -1   3  11     1249.14     1361.83     32.62 o 
   1   3  11      752.26      794.73     17.03 o 
   3   3  11      102.16      117.83     11.63 o 
   5   3  11        6.29       11.69     10.59 o 
   7   3  11        6.55        1.85      9.27 o 
   9   3  11        0.59       -8.76     10.19 o 
 -10   4  11      155.74      135.18     24.81 o 
  -8   4  11       78.97       69.58     10.91 o 
  -6   4  11     1097.07     1119.09     31.09 o 
  -4   4  11      908.54      762.97     85.52 o 
  -2   4  11      561.70      675.07     21.91 o 
   0   4  11       82.82       72.70      6.69 o 
   2   4  11      208.54      230.54     16.54 o 
   4   4  11       91.93       79.25     10.69 o 
   6   4  11      287.63      290.11     19.88 o 
   8   4  11      985.93     1011.83     61.40 o 
  -9   5  11       52.08       77.14     24.80 o 
  -7   5  11      487.35      474.25     20.53 o 
  -5   5  11      784.52      783.93     25.59 o 
  -3   5  11     1535.07     1756.74     72.08 o 
  -1   5  11     2407.76     2208.67     82.13 o 
   1   5  11     4137.67     4202.25     81.42 o 
   3   5  11     2672.63     2668.50     66.20 o 
   5   5  11        2.53       -0.80      6.53 o 
   7   5  11       93.53      120.28     20.82 o 
 -10   6  11       54.60       50.43     23.01 o 
  -8   6  11      226.09      237.10     35.58 o 
  -6   6  11      402.00      383.78     13.78 o 
  -4   6  11       37.33       26.92     12.39 o 
  -2   6  11      722.36      654.60     45.14 o 
   0   6  11      175.96      169.11     25.05 o 
   2   6  11      709.62      711.37     36.10 o 
   4   6  11      728.54      708.24     35.63 o 
   6   6  11      124.93      115.19     13.36 o 
   8   6  11       82.91      107.48     19.65 o 
  -9   7  11      284.16      287.87     41.07 o 
  -7   7  11        5.68        3.88      5.76 o 
  -5   7  11     1056.36     1112.28     37.69 o 
  -3   7  11     1895.18     1803.00     74.85 o 
  -1   7  11       80.52       81.35     18.89 o 
   1   7  11      885.56      914.45     59.16 o 
   3   7  11      570.44      572.64     50.20 o 
   5   7  11       62.28       71.48     18.80 o 
   7   7  11       80.14      107.56     21.81 o 
 -10   8  11      132.96      228.92     40.26 o 
  -8   8  11      499.63      511.94     54.39 o 
  -6   8  11      624.30      528.32     30.71 o 
  -4   8  11     2359.87     2379.97     86.65 o 
  -2   8  11        0.21       -5.52      8.93 o 
   0   8  11      307.87      384.07     39.23 o 
   2   8  11      630.09      618.74     52.09 o 
   4   8  11      129.47      169.89     30.57 o 
   6   8  11        3.29       -0.99     12.35 o 
   8   8  11        2.45       39.79     15.52 o 
  -9   9  11      157.03      117.49     33.28 o 
  -7   9  11     1073.44     1157.94     77.76 o 
  -5   9  11      293.55      270.79     28.18 o 
  -3   9  11       91.91       71.65     17.40 o 
  -1   9  11       10.17       17.36     11.93 o 
   1   9  11       25.63       24.50     10.52 o 
   3   9  11        1.90       20.30     14.16 o 
   5   9  11      159.17      139.32     30.01 o 
   7   9  11      187.43      242.57     39.23 o 
  -8  10  11      221.24      200.01     36.74 o 
  -6  10  11        0.93        0.54     16.50 o 
  -4  10  11     1569.02     1539.30     74.75 o 
  -2  10  11     1384.46     1404.23     75.53 o 
   0  10  11     1659.58     1626.90     85.01 o 
   2  10  11     1966.20     1891.99     95.16 o 
   4  10  11      283.31      299.99     40.82 o 
   6  10  11      280.49      278.88     42.17 o 
  -7  11  11       37.55       17.21     17.64 o 
  -5  11  11      337.40      307.02     25.94 o 
  -3  11  11       35.07       32.82     13.42 o 
  -1  11  11      939.34     1000.97     67.56 o 
   1  11  11     2275.05     2252.05    105.33 o 
   3  11  11      815.72      858.81     68.39 o 
   5  11  11      675.39      643.07     61.90 o 
  -6  12  11      136.43      123.61     31.37 o 
  -4  12  11      379.08      334.75     28.87 o 
  -2  12  11      136.23      105.26     22.67 o 
   0  12  11        4.52      -18.14     17.36 o 
   2  12  11     1017.51      946.21     71.75 o 
   4  12  11      648.66      608.09     60.77 o 
  -7  13  11      130.31      128.49     31.11 o 
  -5  13  11      481.75      520.91     35.75 o 
  -3  13  11       24.92       45.09     13.00 o 
  -1  13  11       26.76       32.49     14.34 o 
   1  13  11      333.73      379.92     46.41 o 
   3  13  11       33.59       29.48     20.97 o 
   5  13  11        3.19      -22.25     21.07 o 
  -4  14  11      230.17      220.51     25.38 o 
  -2  14  11       23.85        0.12     13.41 o 
   0  14  11        0.01       -2.31     15.51 o 
   2  14  11       64.13       36.16     16.64 o 
   4  14  11      314.83      342.13     50.46 o 
  -3  15  11       93.33       74.68     18.21 o 
  -1  15  11        0.00       21.85     17.49 o 
   1  15  11      112.92      200.00     37.24 o 
 -10   0  12      114.29      167.56     42.96 o 
  -8   0  12      482.65      464.21     29.60 o 
  -6   0  12      456.89      497.28     27.13 o 
  -4   0  12        1.44        5.10      5.84 o 
  -2   0  12     5204.41     5271.83    159.53 o 
   0   0  12      644.75      680.99     44.90 o 
   2   0  12     4839.51     4580.19     77.19 o 
   4   0  12       36.68       36.98      6.82 o 
   6   0  12      761.35      778.83     41.60 o 
   8   0  12       23.07       15.82     11.54 o 
 -11   1  12       75.14       60.28     10.86 o 
  -9   1  12     1625.36     1640.38     60.18 o 
  -7   1  12     6062.75     6130.96     78.20 o 
  -5   1  12        9.78       16.04      5.75 o 
  -3   1  12     2644.85     2827.03     77.88 o 
  -1   1  12     1237.61     1256.54     31.09 o 
   1   1  12        5.82       10.23      5.43 o 
   3   1  12       96.74       88.10      6.77 o 
   5   1  12       64.86       69.75      6.49 o 
   7   1  12       97.12      114.44     13.31 o 
   9   1  12      180.04      244.70     43.03 o 
 -10   2  12      572.08      598.59     26.89 o 
  -8   2  12        6.26        7.05      7.60 o 
  -6   2  12       32.24       26.33      6.05 o 
  -4   2  12      374.28      345.69     27.48 o 
  -2   2  12       16.33       23.70      7.99 o 
   0   2  12     1810.66     1616.38     49.75 o 
   2   2  12     1798.71     1678.89     38.47 o 
   4   2  12        8.51       12.45      5.85 o 
   6   2  12        8.65        7.19      6.75 o 
   8   2  12       67.05       81.55     10.85 o 
 -11   3  12        0.24       -4.48     10.34 o 
  -9   3  12      212.68      202.03     17.72 o 
  -7   3  12      186.22      187.07     12.78 o 
  -5   3  12      844.56      884.91     50.44 o 
  -3   3  12       19.24       12.75      6.44 o 
  -1   3  12     1918.22     1775.82     50.28 o 
   1   3  12     1701.30     1744.52     36.31 o 
   3   3  12       32.59       45.56      9.91 o 
   5   3  12       56.92       84.88     14.51 o 
   7   3  12      157.31      140.38     15.09 o 
 -10   4  12        4.94       14.14     12.72 o 
  -8   4  12      442.28      390.47     22.00 o 
  -6   4  12        0.00        2.27      7.41 o 
  -4   4  12       66.22      104.48     20.10 o 
  -2   4  12      868.44      807.74     31.10 o 
   0   4  12      642.74      603.65     18.36 o 
   2   4  12      300.77      283.20     22.19 o 
   4   4  12       73.17       84.14     10.97 o 
   6   4  12      455.27      496.07     26.26 o 
   8   4  12      230.33      260.60     27.61 o 
  -9   5  12      199.83      242.27     37.28 o 
  -7   5  12       20.76       13.80      6.14 o 
  -5   5  12     2899.58     2487.97    233.61 o 
  -3   5  12      135.71      132.92     22.94 o 
  -1   5  12      521.52      503.86     29.21 o 
   1   5  12      175.69      157.23     11.49 o 
   3   5  12        0.06        2.20      7.67 o 
   5   5  12       14.24       11.23      6.22 o 
   7   5  12      127.93      105.07     17.71 o 
 -10   6  12      131.59      119.10     30.97 o 
  -8   6  12      240.71      191.97     34.18 o 
  -6   6  12      444.10      422.61     19.22 o 
  -4   6  12      260.27      265.41     29.63 o 
  -2   6  12      492.76      473.20     40.22 o 
   0   6  12      175.59      142.26      9.63 o 
   2   6  12        0.13        9.74      9.23 o 
   4   6  12      135.43      151.95     18.13 o 
   6   6  12      183.47      187.32     17.02 o 
   8   6  12      235.21      247.16     27.97 o 
  -9   7  12        2.05        3.75     16.46 o 
  -7   7  12      272.33      289.13     23.34 o 
  -5   7  12      193.31      207.49     15.53 o 
  -3   7  12      206.25      200.23     26.59 o 
  -1   7  12       19.70       25.46     14.80 o 
   1   7  12       28.60       25.51     12.40 o 
   3   7  12       49.08       75.93     21.03 o 
   5   7  12        2.48       23.47     15.99 o 
   7   7  12      100.96       98.37     19.63 o 
  -8   8  12      244.59      223.35     37.24 o 
  -6   8  12     1231.05     1150.95     46.55 o 
  -4   8  12      166.57      172.21     25.30 o 
  -2   8  12     2403.65     2461.94     95.90 o 
   0   8  12      559.18      523.02     47.60 o 
   2   8  12        2.26      -19.42     15.53 o 
   4   8  12        8.90        9.54     14.70 o 
   6   8  12        8.83      -17.27     15.79 o 
  -9   9  12      165.06      146.32     33.54 o 
  -7   9  12      149.63      163.86     32.51 o 
  -5   9  12      169.89      189.21     20.73 o 
  -3   9  12     3693.11     3685.59    118.81 o 
  -1   9  12       47.22       29.03     14.92 o 
   1   9  12      101.81       83.49     22.34 o 
   3   9  12        7.88        2.92     13.72 o 
   5   9  12      261.41      260.97     40.79 o 
   7   9  12       85.72      113.19     28.46 o 
  -8  10  12        1.00       18.04     20.94 o 
  -6  10  12      406.98      491.52     32.01 o 
  -4  10  12      762.76      709.17     52.35 o 
  -2  10  12       20.89       11.55     11.08 o 
   0  10  12     2039.31     1997.83     96.19 o 
   2  10  12      741.06      588.74     55.06 o 
   4  10  12      711.65      759.02     64.74 o 
   6  10  12      925.66     1077.61     81.55 o 
  -7  11  12      378.99      414.00     50.53 o 
  -5  11  12       98.95       86.54     15.96 o 
  -3  11  12        7.68        2.19     11.09 o 
  -1  11  12      127.93      118.65     24.17 o 
   1  11  12      200.90      153.86     30.78 o 
   3  11  12        1.14       17.41     17.16 o 
   5  11  12      116.79      143.56     33.32 o 
  -6  12  12      897.86      861.40     71.55 o 
  -4  12  12      386.29      385.42     53.12 o 
  -2  12  12      201.64      168.88     30.13 o 
   0  12  12      728.18      747.60     64.19 o 
   2  12  12      177.84      224.36     37.44 o 
   4  12  12        0.02      -10.70     18.36 o 
  -5  13  12        0.11       -6.40     24.94 o 
  -3  13  12      181.88      180.19     31.80 o 
  -1  13  12      650.65      617.95     58.16 o 
   1  13  12     1036.78     1045.05     77.63 o 
   3  13  12       19.95       27.30     15.16 o 
  -4  14  12      126.97      143.77     34.38 o 
  -2  14  12       93.27       96.41     26.77 o 
   0  14  12      367.20      379.62     50.08 o 
   2  14  12      217.23      224.28     39.81 o 
  -3  15  12      223.86      258.35     28.51 o 
  -1  15  12        1.38      -33.71     22.48 o 
   1  15  12       55.69       32.51     14.77 o 
  -9   1  13     1901.07     1993.80     45.33 o 
  -7   1  13      253.37      250.83     15.05 o 
  -5   1  13      831.84      740.10     22.10 o 
  -3   1  13      854.76      837.46     23.86 o 
  -1   1  13        0.03        2.76      6.56 o 
   1   1  13       22.17       37.26      9.49 o 
   3   1  13      123.55      109.86      7.41 o 
   5   1  13      220.01      231.05     12.80 o 
   7   1  13       79.11       59.64      9.67 o 
 -10   2  13      479.31      493.61     24.84 o 
  -8   2  13      696.50      665.34     39.89 o 
  -6   2  13     1652.51     1605.66     48.67 o 
  -4   2  13       22.79       35.43      9.77 o 
  -2   2  13      284.83      266.78     21.38 o 
   0   2  13        2.61       10.84      7.35 o 
   2   2  13      334.70      325.75     41.04 o 
   4   2  13      871.71      851.12     22.08 o 
   6   2  13       26.79       39.12      7.51 o 
   8   2  13        6.35        6.33     12.62 o 
  -9   3  13       22.17       30.70      9.22 o 
  -7   3  13     1337.64     1337.45     33.18 o 
  -5   3  13      100.98      110.12     19.42 o 
  -3   3  13      389.56      445.05     30.08 o 
  -1   3  13     1234.07     1428.18     80.92 o 
   1   3  13     2472.64     2421.95     44.43 o 
   3   3  13      285.01      270.21     17.16 o 
   5   3  13      339.55      317.18     21.26 o 
   7   3  13      186.24      170.45     18.75 o 
 -10   4  13      624.80      704.27     44.37 o 
  -8   4  13      613.81      606.13     32.63 o 
  -6   4  13      303.26      289.76     18.06 o 
  -4   4  13     1204.31     1108.10     59.76 o 
  -2   4  13       89.02      101.56     12.64 o 
   0   4  13       45.81       45.42     10.72 o 
   2   4  13        9.71        9.71      6.02 o 
   4   4  13       75.39       73.18     11.55 o 
   6   4  13       15.31       22.72      8.73 o 
   8   4  13       67.76       45.12     21.21 o 
  -9   5  13       63.80      119.94     27.85 o 
  -7   5  13        8.97        8.63      6.07 o 
  -5   5  13      214.09      190.02     25.57 o 
  -3   5  13      538.83      560.79     44.43 o 
  -1   5  13     2348.98     2418.60     42.67 o 
   1   5  13     2342.98     2358.00     33.78 o 
   3   5  13      300.16      335.88     26.00 o 
   5   5  13      379.28      396.15     25.91 o 
   7   5  13       59.57       82.65     16.62 o 
 -10   6  13      417.81      408.41     51.91 o 
  -8   6  13      235.37      236.12     36.71 o 
  -6   6  13     1660.38     1581.47     38.12 o 
  -4   6  13      138.95       92.29     19.10 o 
  -2   6  13        6.05       14.56     11.30 o 
   0   6  13      566.34      517.99     48.32 o 
   2   6  13      136.92      141.49     18.20 o 
   4   6  13       12.68       -0.56      8.11 o 
   6   6  13        0.42       -3.51      7.04 o 
  -9   7  13      704.86      718.05     64.32 o 
  -7   7  13      717.12      679.03     36.46 o 
  -5   7  13      456.72      351.26     35.12 o 
  -3   7  13       38.68       -8.27     11.09 o 
  -1   7  13      977.93      892.14     59.74 o 
   1   7  13        0.43       10.30     13.22 o 
   3   7  13      557.66      607.38     54.18 o 
   5   7  13      231.47      236.10     35.80 o 
   7   7  13       42.53       20.69     13.83 o 
  -8   8  13      952.41      905.56     71.56 o 
  -6   8  13     1090.61     1076.47     46.38 o 
  -4   8  13     1401.03     1254.88     68.94 o 
  -2   8  13      139.23      163.88     27.14 o 
   0   8  13      353.17      350.37     40.17 o 
   2   8  13       13.76       38.25     16.10 o 
   4   8  13      495.90      534.56     54.03 o 
   6   8  13        6.35       40.26     18.90 o 
  -9   9  13       94.58       69.24     28.99 o 
  -7   9  13       41.87      -15.92     20.43 o 
  -5   9  13     1019.27     1042.70     63.22 o 
  -3   9  13       48.84       43.01     16.18 o 
  -1   9  13       76.78       57.26     17.94 o 
   1   9  13      157.32      169.16     29.87 o 
   3   9  13      329.67      339.97     43.54 o 
   5   9  13       11.95       11.93     16.66 o 
  -8  10  13      122.51      242.29     41.51 o 
  -6  10  13        0.04       -2.36      7.69 o 
  -4  10  13        4.74      -12.60     12.14 o 
  -2  10  13      612.02      669.86     56.52 o 
   0  10  13       58.45       93.17     24.78 o 
   2  10  13     1411.88     1357.05     85.14 o 
   4  10  13      389.08      395.90     50.03 o 
   6  10  13        2.61      -21.38     22.13 o 
  -7  11  13       69.02      109.74     31.26 o 
  -5  11  13      293.15      336.62     41.27 o 
  -3  11  13      320.79      299.32     38.25 o 
  -1  11  13        2.11        4.86     11.30 o 
   1  11  13     1588.96     1531.34     91.16 o 
   3  11  13       15.10        4.29     15.95 o 
   5  11  13      215.98      206.46     38.44 o 
  -6  12  13       55.18       77.51     27.69 o 
  -4  12  13       13.63       17.18     11.37 o 
  -2  12  13        4.03       -6.79     13.76 o 
   0  12  13       73.67       86.36     25.57 o 
   2  12  13        0.79       -1.75     11.81 o 
   4  12  13      221.65      304.26     51.71 o 
  -5  13  13      749.48      844.34     96.93 o 
  -3  13  13       43.50       52.32     19.51 o 
  -1  13  13      308.61      305.31     42.23 o 
   1  13  13       74.71       81.45     22.75 o 
   3  13  13       16.42       13.57     18.22 o 
  -4  14  13        3.07        1.55     10.58 o 
  -2  14  13       12.14       -4.69     16.72 o 
   0  14  13        7.36       24.62     17.50 o 
   2  14  13        3.56       14.73     18.87 o 
  -1  15  13      125.03       84.30     25.14 o 
 -10   0  14     1408.58     1509.68    115.18 o 
  -8   0  14     1000.00      893.64     41.31 o 
  -6   0  14     5864.56     6304.31     97.08 o 
  -4   0  14     1131.06     1157.43     35.85 o 
  -2   0  14      171.65      218.37     15.65 o 
   0   0  14     5302.91     4947.61    131.70 o 
   2   0  14        4.43       11.62     12.57 o 
   4   0  14     3371.04     3537.47    106.79 o 
   6   0  14      626.24      595.13     40.27 o 
   8   0  14        6.07        5.40     14.70 o 
  -9   1  14       39.31       24.82      8.30 o 
  -7   1  14     4772.49     5018.59     64.55 o 
  -5   1  14     5425.05     5305.96     59.39 o 
  -3   1  14      432.45      422.04     13.38 o 
  -1   1  14     3726.74     3871.16     81.86 o 
   1   1  14     1133.43     1209.11     73.10 o 
   3   1  14      460.46      434.21     26.39 o 
   5   1  14      219.56      211.49     16.25 o 
   7   1  14      349.97      348.38     20.86 o 
 -10   2  14        1.47        1.14     10.53 o 
  -8   2  14      921.53      941.47     30.17 o 
  -6   2  14      595.47      628.54     31.42 o 
  -4   2  14       20.00       32.74      9.58 o 
  -2   2  14      724.21      661.67     17.46 o 
   0   2  14      300.17      286.50     43.99 o 
   2   2  14      205.99      181.74     14.32 o 
   4   2  14       27.15       27.63      5.52 o 
   6   2  14       19.12        8.93      6.93 o 
   8   2  14        0.03      -11.68     10.11 o 
  -9   3  14       68.06       34.77     36.42 o 
  -7   3  14       19.03       -2.89      6.06 o 
  -5   3  14      795.83      733.89     51.02 o 
  -3   3  14      153.90      119.50     23.91 o 
  -1   3  14      195.28      169.18     18.65 o 
   1   3  14      168.85      168.31     12.93 o 
   3   3  14        6.82        7.58      5.81 o 
   5   3  14        0.69        2.14      6.99 o 
   7   3  14       19.79       12.53      9.56 o 
 -10   4  14      115.32      126.00     32.66 o 
  -8   4  14      236.87      238.53     22.43 o 
  -6   4  14       41.47       23.11     12.47 o 
  -4   4  14       31.77       39.76     14.88 o 
  -2   4  14     1324.75     1279.37     67.21 o 
   0   4  14       42.07       34.57      5.73 o 
   2   4  14      846.00      871.76     29.75 o 
   4   4  14        3.65        3.32     10.54 o 
   6   4  14      113.73      144.11     17.83 o 
  -9   5  14      253.15      246.80     40.45 o 
  -7   5  14      159.36      166.49     19.33 o 
  -5   5  14       70.79       65.15     18.18 o 
  -3   5  14     1233.35     1210.79     67.58 o 
  -1   5  14       72.81       63.29      7.84 o 
   1   5  14      384.85      381.86     17.96 o 
   3   5  14      126.43      150.61     18.43 o 
   5   5  14      131.42      174.85     20.41 o 
   7   5  14       27.30        9.24      9.80 o 
  -8   6  14      326.96      362.85     45.04 o 
  -6   6  14      475.35      419.68     29.69 o 
  -4   6  14      291.82      307.23     35.12 o 
  -2   6  14      198.06      165.53     26.75 o 
   0   6  14      373.32      316.78     37.76 o 
   2   6  14       24.90        9.49      8.67 o 
   4   6  14       61.97       80.68     22.05 o 
   6   6  14        8.67        1.63     13.33 o 
  -9   7  14      157.11      125.48     30.96 o 
  -7   7  14       39.61       24.61      9.18 o 
  -5   7  14      471.00      523.50     44.83 o 
  -3   7  14      674.75      608.93     50.27 o 
  -1   7  14       96.18      109.19     23.89 o 
   1   7  14      264.95      245.62     34.74 o 
   3   7  14       36.32        3.20     12.18 o 
   5   7  14       24.18        7.80     12.82 o 
   7   7  14        1.96       -6.30     19.31 o 
  -8   8  14        5.65        6.25     19.26 o 
  -6   8  14      449.11      495.45     33.20 o 
  -4   8  14     1339.52     1180.32     70.41 o 
  -2   8  14      118.06      110.19     23.33 o 
   0   8  14     1488.76     1297.45     78.40 o 
   2   8  14      643.35      677.01     59.44 o 
   4   8  14        0.76       19.88     16.57 o 
   6   8  14       45.98       29.83     18.68 o 
  -7   9  14       19.92      -13.54     17.20 o 
  -5   9  14       57.81       25.85     14.62 o 
  -3   9  14       66.36       78.82     20.99 o 
  -1   9  14     3850.80     3695.91    131.34 o 
   1   9  14      100.41       38.11     15.65 o 
   3   9  14      313.26      362.73     45.89 o 
   5   9  14      651.78      796.90     70.69 o 
  -8  10  14        6.56       15.67     23.03 o 
  -6  10  14       41.15       44.29     13.69 o 
  -4  10  14      167.65      163.43     29.10 o 
  -2  10  14      102.18       70.29     21.10 o 
   0  10  14       52.73       48.76     19.09 o 
   2  10  14     1243.52     1370.32     88.31 o 
   4  10  14      930.78      951.50     77.07 o 
  -7  11  14       34.22       20.74     16.83 o 
  -5  11  14      442.06      486.93     35.76 o 
  -3  11  14       37.63       26.60     15.52 o 
  -1  11  14       20.70       19.47     12.79 o 
   1  11  14        6.59      -16.38     15.53 o 
   3  11  14        5.84      -18.03     20.38 o 
  -6  12  14      145.39      190.36     37.16 o 
  -4  12  14     1060.62     1061.61     72.05 o 
  -2  12  14        2.85       22.88     13.11 o 
   0  12  14        3.83       -0.52     19.26 o 
   2  12  14     1048.68     1152.84     85.09 o 
   4  12  14       10.32       20.16     19.30 o 
  -5  13  14      491.54      500.54     37.65 o 
  -3  13  14      927.50     1056.81     76.25 o 
  -1  13  14        3.50       -4.06     14.43 o 
   1  13  14        1.42      -18.80     21.60 o 
  -2  14  14      129.80       91.70     25.82 o 
   0  14  14        1.46       -9.61     16.20 o 
  -9   1  15     2166.06     2348.87     50.34 o 
  -7   1  15     2098.62     2102.35     42.43 o 
  -5   1  15      272.86      295.71     14.81 o 
  -3   1  15     4551.84     4362.66     58.42 o 
  -1   1  15     2077.83     1944.63     60.76 o 
   1   1  15      223.52      207.07     20.88 o 
   3   1  15       69.96       77.85     13.03 o 
   5   1  15      138.24      141.15     13.08 o 
   7   1  15        3.20       -5.19      7.03 o 
 -10   2  15      629.94      743.41     52.02 o 
  -8   2  15      227.43      240.79     15.95 o 
  -6   2  15     1283.78     1301.38     45.24 o 
  -4   2  15     2888.50     2733.53     48.82 o 
  -2   2  15       98.47       71.75     16.46 o 
   0   2  15     5230.21     4955.02     97.88 o 
   2   2  15      993.74     1064.61     34.32 o 
   4   2  15      156.40      181.67     15.45 o 
   6   2  15       58.26       38.55      8.11 o 
  -9   3  15       85.52       70.62     13.53 o 
  -7   3  15      189.10      178.89     15.82 o 
  -5   3  15      891.85      951.21     59.84 o 
  -3   3  15       32.70       31.38     10.61 o 
  -1   3  15      242.00      228.02     22.16 o 
   1   3  15     2113.14     2155.08     66.21 o 
   3   3  15     1233.13     1195.59     38.61 o 
   5   3  15      240.06      240.94     16.82 o 
   7   3  15      561.88      618.03     33.34 o 
  -8   4  15     1398.98     1476.96     55.33 o 
  -6   4  15     2652.60     2832.39    102.49 o 
  -4   4  15       80.52       73.71     19.26 o 
  -2   4  15     1202.61     1126.78     47.66 o 
   0   4  15       56.79       60.99     20.42 o 
   2   4  15        0.09       -0.61      4.95 o 
   4   4  15       20.20       30.71      7.96 o 
   6   4  15        2.24       -6.26      7.86 o 
  -9   5  15        0.00        7.19     18.38 o 
  -7   5  15        8.60       -4.10      8.23 o 
  -5   5  15      174.66      211.51     29.83 o 
  -3   5  15      230.82      209.86     30.03 o 
  -1   5  15        0.22        6.41     10.81 o 
   1   5  15      658.49      737.93     25.52 o 
   3   5  15       23.66       14.54     10.77 o 
   5   5  15       12.15        1.94     20.03 o 
   7   5  15      115.79      125.21     22.34 o 
  -8   6  15     1073.36      932.83     70.81 o 
  -6   6  15      453.20      470.97     43.10 o 
  -4   6  15     2424.83     2241.90     94.55 o 
  -2   6  15       36.93       10.64     11.15 o 
   0   6  15      198.73      158.35     20.07 o 
   2   6  15       25.97       19.25      6.20 o 
   4   6  15        6.08       18.31     10.73 o 
   6   6  15        5.66       54.94     21.75 o 
  -9   7  15       82.91       39.03     20.10 o 
  -7   7  15      939.69      885.54     44.48 o 
  -5   7  15      455.82      484.72     44.48 o 
  -3   7  15     1038.32      929.80     64.32 o 
  -1   7  15      863.45      796.56     60.28 o 
   1   7  15      729.07      769.24     61.43 o 
   3   7  15     1004.36      974.68     71.75 o 
   5   7  15        4.12       14.79     12.97 o 
  -8   8  15       30.83       63.72     26.04 o 
  -6   8  15      318.50      276.26     26.58 o 
  -4   8  15      617.18      655.39     53.92 o 
  -2   8  15      323.11      202.41     31.56 o 
   0   8  15       88.88       99.49     24.19 o 
   2   8  15      318.90      325.24     42.26 o 
   4   8  15       19.52       24.96     15.06 o 
   6   8  15      103.94       70.01     26.20 o 
  -7   9  15        2.28      -16.67     21.78 o 
  -5   9  15      318.47      322.62     37.85 o 
  -3   9  15      783.91      675.18     56.73 o 
  -1   9  15        4.13       23.07     16.26 o 
   1   9  15        0.66       39.76     18.95 o 
   3   9  15        0.10        5.22     13.89 o 
   5   9  15       13.97       12.20     15.18 o 
  -6  10  15       17.21       27.12     11.68 o 
  -4  10  15      133.65      131.88     26.68 o 
  -2  10  15        3.95        4.97     10.93 o 
   0  10  15      243.39      267.14     39.05 o 
   2  10  15        0.85       15.29     19.97 o 
   4  10  15      279.54      271.33     43.87 o 
  -5  11  15        1.46       -9.77      9.52 o 
  -3  11  15      296.90      327.73     41.12 o 
  -1  11  15      216.19      289.20     41.92 o 
   1  11  15      132.57      173.45     33.99 o 
   3  11  15       92.28      128.31     31.21 o 
  -4  12  15      187.13      193.10     33.81 o 
  -2  12  15       23.12        3.79     16.33 o 
   0  12  15      164.16      201.89     36.94 o 
   2  12  15      151.80      218.11     38.97 o 
  -3  13  15      571.62      532.15     54.93 o 
  -1  13  15       23.88       30.87     19.25 o 
   1  13  15      187.25      217.20     40.14 o 
  -8   0  16     1231.10     1252.82     72.52 o 
  -6   0  16     3394.30     3309.84     72.61 o 
  -4   0  16     8211.18     8011.62    180.98 o 
  -2   0  16       44.42       47.17     17.83 o 
   0   0  16     3982.72     4162.26    131.66 o 
   2   0  16     6872.78     6960.04    171.66 o 
   4   0  16        3.57       18.35     10.58 o 
   6   0  16     1850.12     1809.41     65.89 o 
  -9   1  16      218.99      258.45     18.18 o 
  -7   1  16       20.08       35.68      6.65 o 
  -5   1  16     5333.18     5396.37     73.91 o 
  -3   1  16     2421.74     2216.26     92.78 o 
  -1   1  16       61.31       83.86     17.36 o 
   1   1  16     2311.36     2350.69     70.81 o 
   3   1  16       29.18       42.79      9.86 o 
   5   1  16     1079.33     1117.83     35.53 o 
   7   1  16      225.78      211.09     17.10 o 
  -8   2  16       11.69       10.11      6.34 o 
  -6   2  16      759.55      753.98     34.99 o 
  -4   2  16     1299.87     1253.48     46.41 o 
  -2   2  16      699.18      721.89     39.01 o 
   0   2  16      701.24      718.39     49.06 o 
   2   2  16       74.03      101.23     12.54 o 
   4   2  16       55.04       54.46      8.90 o 
   6   2  16       14.91       20.70      9.12 o 
  -9   3  16      143.29      196.32     24.02 o 
  -7   3  16      409.11      380.40     22.82 o 
  -5   3  16        5.50        7.05     12.51 o 
  -3   3  16      435.84      379.17     49.41 o 
  -1   3  16       79.37       85.38     15.27 o 
   1   3  16      558.59      551.83     35.58 o 
   3   3  16      220.27      220.68     17.56 o 
   5   3  16      602.69      656.51     27.54 o 
  -8   4  16      506.94      560.22     35.78 o 
  -6   4  16      559.22      484.10     45.92 o 
  -4   4  16        0.50      -15.66     11.61 o 
  -2   4  16     1620.38     1670.02     60.09 o 
   0   4  16      366.20      390.04     30.27 o 
   2   4  16       40.26       66.95     13.02 o 
   4   4  16      588.73      594.53     29.06 o 
   6   4  16       68.96       75.99     17.67 o 
  -9   5  16       18.71      -16.85     21.39 o 
  -7   5  16      511.63      498.45     33.94 o 
  -5   5  16      175.50      179.22     28.19 o 
  -3   5  16      591.90      538.89     48.83 o 
  -1   5  16       12.00        6.66      8.19 o 
   1   5  16        1.79       20.74     10.31 o 
   3   5  16       41.74       40.53      8.90 o 
   5   5  16        3.73       11.61      8.31 o 
  -8   6  16       22.80       12.88     19.98 o 
  -6   6  16      884.22      792.07     57.57 o 
  -4   6  16      177.26      114.08     25.10 o 
  -2   6  16       83.38      123.74     28.29 o 
   0   6  16      871.61      780.70     42.88 o 
   2   6  16      234.02      202.76     22.98 o 
   4   6  16       39.04       44.11     15.54 o 
   6   6  16      252.11      355.56     47.22 o 
  -7   7  16      300.22      307.08     28.26 o 
  -5   7  16      817.63      743.78     57.53 o 
  -3   7  16        0.10       13.64     10.49 o 
  -1   7  16      512.38      435.14     46.46 o 
   1   7  16      368.20      367.23     45.18 o 
   3   7  16      471.07      393.98     47.85 o 
   5   7  16      192.66      197.82     35.55 o 
  -8   8  16        0.00       18.44     17.03 o 
  -6   8  16       93.54      107.20     24.09 o 
  -4   8  16      242.48      230.62     34.53 o 
  -2   8  16      198.71      141.25     27.76 o 
   0   8  16        0.17      -24.59     17.82 o 
   2   8  16      574.72      552.09     56.36 o 
   4   8  16      553.53      529.73     57.35 o 
  -7   9  16      312.08      297.10     44.77 o 
  -5   9  16      233.48      310.15     38.57 o 
  -3   9  16      186.96      163.57     30.44 o 
  -1   9  16      257.83      220.00     35.09 o 
   1   9  16     1115.87     1168.41     81.55 o 
   3   9  16      223.42      332.12     45.88 o 
  -6  10  16       33.77       48.37     15.06 o 
  -4  10  16       51.31       30.37     16.94 o 
  -2  10  16      146.48      120.43     29.19 o 
   0  10  16       63.49       39.86     22.27 o 
   2  10  16        4.39       11.16     17.16 o 
   4  10  16      265.13      331.27     49.94 o 
  -5  11  16      181.16      173.53     30.23 o 
  -3  11  16      313.28      355.42     44.68 o 
  -1  11  16       22.47       33.12     12.91 o 
   1  11  16       26.81       28.06     18.02 o 
   3  11  16        5.35        8.20     17.86 o 
  -4  12  16      344.47      316.55     43.83 o 
  -2  12  16      161.61      248.63     39.64 o 
   0  12  16       12.37       42.78     21.56 o 
   2  12  16       20.53       46.62     24.83 o 
  -1  13  16     1229.63     1542.20     99.84 o 
  -9   1  17      132.94      166.41     14.67 o 
  -7   1  17     1432.78     1528.96     42.13 o 
  -5   1  17      815.87      806.48     42.47 o 
  -3   1  17      433.80      449.75     32.11 o 
  -1   1  17     5611.04     5357.32    108.65 o 
   1   1  17      404.73      448.78     38.78 o 
   3   1  17     1295.77     1344.48     43.39 o 
   5   1  17      669.08      679.88     28.80 o 
  -8   2  17      178.44      191.27     17.54 o 
  -6   2  17      406.94      495.20     29.25 o 
  -4   2  17      993.53      967.17     46.66 o 
  -2   2  17     2632.69     2505.90    121.19 o 
   0   2  17       33.63       43.95     12.16 o 
   2   2  17     2764.28     2823.51     81.45 o 
   4   2  17      566.51      619.06     30.79 o 
   6   2  17       59.12       67.26     13.50 o 
  -9   3  17       21.20       37.12     12.98 o 
  -7   3  17      195.68      185.96     14.50 o 
  -5   3  17      386.42      324.83     38.40 o 
  -3   3  17      158.16      155.22     20.11 o 
  -1   3  17       77.69       45.76     13.42 o 
   1   3  17        1.44        0.03     22.37 o 
   3   3  17      613.29      578.72     28.15 o 
   5   3  17      234.26      225.51     19.55 o 
  -8   4  17       21.77       42.02     30.22 o 
  -6   4  17      656.93      655.00     53.72 o 
  -4   4  17     2336.91     2289.59    101.30 o 
  -2   4  17      111.14      138.76     19.27 o 
   0   4  17     1121.10     1278.97     55.04 o 
   2   4  17      683.83      657.99     40.32 o 
   4   4  17       17.36       -6.98      7.93 o 
   6   4  17       24.58       25.12     10.08 o 
  -7   5  17       70.40       89.74     15.89 o 
  -5   5  17        8.70      -10.57     13.01 o 
  -3   5  17       35.56       19.43     12.51 o 
  -1   5  17       15.81        5.81      7.83 o 
   1   5  17       27.18       14.77     11.13 o 
   3   5  17      293.41      299.59     28.98 o 
   5   5  17        9.81       15.13     11.64 o 
  -8   6  17      107.14      100.54     27.84 o 
  -6   6  17     1199.58     1216.00     73.88 o 
  -4   6  17      421.39      457.09     46.93 o 
  -2   6  17     1683.37     1560.37     87.53 o 
   0   6  17      102.36       84.31     26.47 o 
   2   6  17      310.07      280.05     27.46 o 
   4   6  17       24.11       19.74     11.31 o 
  -7   7  17      162.90      146.19     20.90 o 
  -5   7  17      233.19      157.97     29.33 o 
  -3   7  17       60.22      101.11     25.66 o 
  -1   7  17      272.75      157.02     29.69 o 
   1   7  17      753.10      801.96     66.35 o 
   3   7  17      760.13      750.69     67.34 o 
   5   7  17     1001.89      950.11     78.35 o 
  -6   8  17        0.01        9.36     11.93 o 
  -4   8  17      205.38      185.32     32.64 o 
  -2   8  17      241.80      238.75     36.42 o 
   0   8  17      193.01      291.33     40.69 o 
   2   8  17       25.54       20.04     16.15 o 
   4   8  17       19.36      -18.26     21.27 o 
  -7   9  17      381.32      254.01     44.89 o 
  -5   9  17        9.24        0.19     11.79 o 
  -3   9  17      569.32      436.94     49.94 o 
  -1   9  17      416.24      372.92     45.45 o 
   1   9  17      119.94      149.58     31.06 o 
   3   9  17       41.87       31.25     17.03 o 
  -6  10  17       37.22       29.38     13.67 o 
  -4  10  17      226.37      253.53     39.54 o 
  -2  10  17      131.87      134.83     28.27 o 
   0  10  17        0.00       -3.40     13.37 o 
   2  10  17       22.26       32.53     18.88 o 
  -5  11  17        1.41       10.89     14.36 o 
  -3  11  17        0.67      -10.06     18.67 o 
  -1  11  17        0.37       -6.44     14.82 o 
   1  11  17       21.95       39.06     19.82 o 
  -2  12  17      513.45      622.50     62.36 o 
   0  12  17      232.33      211.17     39.50 o 
  -8   0  18      707.00      636.24     54.91 o 
  -6   0  18     1099.34     1041.64     71.47 o 
  -4   0  18     1258.88     1089.38     72.09 o 
  -2   0  18     2663.96     2628.28    110.93 o 
   0   0  18      103.64       89.66     22.05 o 
   2   0  18     4426.59     4214.76    144.18 o 
   4   0  18     2704.53     2806.88    100.12 o 
  -9   1  18      131.22      106.38     19.78 o 
  -7   1  18      458.40      375.87     43.76 o 
  -5   1  18      385.53      389.67     31.21 o 
  -3   1  18     1299.62     1279.28     55.20 o 
  -1   1  18      691.36      711.27     53.14 o 
   1   1  18       25.33       46.99     14.80 o 
   3   1  18      789.15      827.67     46.57 o 
   5   1  18        0.16       12.45      7.36 o 
  -8   2  18        2.09       22.41     11.66 o 
  -6   2  18       39.41       18.30     15.39 o 
  -4   2  18      538.09      592.94     38.09 o 
  -2   2  18      646.87      596.28     38.24 o 
   0   2  18      650.12      707.62     41.89 o 
   2   2  18      533.68      597.60     39.18 o 
   4   2  18        3.60       41.37     13.18 o 
  -7   3  18      190.65      169.90     28.57 o 
  -5   3  18      380.60      311.55     39.23 o 
  -3   3  18      546.43      498.31     35.55 o 
  -1   3  18      581.09      551.36     73.89 o 
   1   3  18      133.91      121.24     19.40 o 
   3   3  18      283.47      330.71     30.17 o 
   5   3  18       27.90       32.83     10.10 o 
  -8   4  18        7.61        7.63     10.19 o 
  -6   4  18      254.10      242.47     35.38 o 
  -4   4  18      399.37      395.18     44.55 o 
  -2   4  18       19.88       25.62     26.63 o 
   0   4  18     1713.24     1746.93     66.41 o 
   2   4  18        2.26        8.02     11.17 o 
   4   4  18       85.28      110.31     19.47 o 
  -7   5  18        3.75        4.48      9.23 o 
  -5   5  18      120.16       72.76     20.84 o 
  -3   5  18        0.08        3.70     13.54 o 
  -1   5  18      386.49      341.42     30.51 o 
   1   5  18        1.87        2.19      8.78 o 
   3   5  18       81.92       82.57     17.90 o 
   5   5  18       12.47       13.75     11.94 o 
  -6   6  18      581.43      680.89     57.85 o 
  -4   6  18      805.11      736.56     61.14 o 
  -2   6  18        2.52       14.94     14.54 o 
   0   6  18      498.79      486.33     36.98 o 
   2   6  18      348.29      390.01     38.04 o 
   4   6  18        6.21        8.86     12.01 o 
  -7   7  18       17.22       49.76     19.96 o 
  -5   7  18      201.19      179.83     31.74 o 
  -3   7  18      297.12      275.20     39.27 o 
  -1   7  18        0.05       16.89     17.12 o 
   1   7  18      941.95     1016.57     77.95 o 
   3   7  18      806.63      840.70     73.60 o 
  -6   8  18      177.69      221.22     33.09 o 
  -4   8  18      131.31       64.30     21.07 o 
  -2   8  18      179.85      175.80     32.60 o 
   0   8  18       20.20        0.75     19.65 o 
   2   8  18        0.00        9.47     16.54 o 
  -5   9  18      190.32      195.26     33.53 o 
  -3   9  18        2.61       46.81     20.81 o 
  -1   9  18      159.28      159.60     32.43 o 
   1   9  18      100.55       76.50     23.92 o 
  -4  10  18       74.70       46.54     19.14 o 
  -2  10  18        1.48       -0.73     11.90 o 
   0  10  18        3.16        9.24     13.42 o 
   2  10  18      153.17      128.76     32.58 o 
  -3  11  18       40.07      132.76     34.42 o 
  -1  11  18        1.07       36.31     22.14 o 
  -7   1  19        7.56        7.03     10.58 o 
  -5   1  19       24.89       29.69     11.70 o 
  -3   1  19      204.59      228.47     31.93 o 
  -1   1  19        0.07        4.72     10.48 o 
   1   1  19     1314.91     1491.87     62.37 o 
   3   1  19       16.60       43.44     13.91 o 
   5   1  19      801.26      834.67     38.97 o 
  -8   2  19        1.02       24.67     16.31 o 
  -6   2  19      284.23      277.91     39.92 o 
  -4   2  19      310.69      297.29     33.90 o 
  -2   2  19      145.81      127.83     28.29 o 
   0   2  19      275.89      284.82     29.16 o 
   2   2  19       87.38       90.74     18.75 o 
   4   2  19      560.98      617.14     42.44 o 
  -7   3  19       76.91       66.99     21.02 o 
  -5   3  19      208.33      180.72     32.17 o 
  -3   3  19       72.18       60.75     14.27 o 
  -1   3  19       65.94       78.41     21.33 o 
   1   3  19      240.11      282.90     29.09 o 
   3   3  19       22.20       15.13     10.87 o 
  -6   4  19      113.62      108.18     25.31 o 
  -4   4  19      208.63      169.80     30.94 o 
  -2   4  19      612.95      530.96     37.79 o 
   0   4  19       48.37       51.39     23.65 o 
   2   4  19       65.05       37.58     35.70 o 
   4   4  19      283.38      320.31     42.44 o 
  -7   5  19       57.85       72.72     21.43 o 
  -5   5  19       63.16       59.57     22.12 o 
  -3   5  19      126.10       97.73     25.41 o 
  -1   5  19      644.77      643.15     42.39 o 
   1   5  19       62.65       76.89     16.80 o 
   3   5  19       39.61       20.92     12.77 o 
  -6   6  19        0.59       -0.04     11.71 o 
  -4   6  19      982.11      841.07     66.79 o 
  -2   6  19      467.31      492.14     53.95 o 
   0   6  19      204.18      164.69     23.67 o 
   2   6  19       36.36       68.81     16.53 o 
  -5   7  19       89.63       51.83     18.93 o 
  -3   7  19        1.21       -5.51     12.47 o 
  -1   7  19       22.46       21.28     15.83 o 
   1   7  19       22.36       16.07     16.87 o 
   3   7  19      217.80      250.83     43.75 o 
  -6   8  19      290.13      228.22     35.73 o 
  -4   8  19       71.83      139.18     30.88 o 
  -2   8  19      219.13      185.15     34.82 o 
   0   8  19      264.74      247.16     41.92 o 
   2   8  19       20.84       33.24     20.06 o 
  -5   9  19      307.09      284.02     42.05 o 
  -3   9  19        0.02        3.68     12.10 o 
  -1   9  19      664.62      617.04     62.83 o 
   1   9  19      268.49      217.68     39.62 o 
  -2  10  19       95.16      113.80     31.86 o 
   0  10  19      110.88      118.44     30.41 o 
  -6   0  20        4.71       42.59     19.35 o 
  -4   0  20      155.76      112.28     27.23 o 
  -2   0  20       11.66       -7.80     14.66 o 
   0   0  20      198.85      205.77     36.01 o 
   2   0  20      284.95      329.36     44.95 o 
   4   0  20      611.92      705.18     65.80 o 
  -7   1  20      191.06      167.94     32.31 o 
  -5   1  20      603.03      596.91     58.42 o 
  -3   1  20       71.42       53.59     14.11 o 
  -1   1  20      467.20      437.37     35.34 o 
   1   1  20      443.74      513.18     56.49 o 
   3   1  20       83.25       85.50     18.09 o 
  -6   2  20      660.11      875.48     69.30 o 
  -4   2  20      373.50      432.19     35.36 o 
  -2   2  20      337.20      415.70     33.77 o 
   0   2  20       16.80       22.53     26.80 o 
   2   2  20      241.70      281.32     30.55 o 
   4   2  20      168.62      201.41     26.46 o 
  -7   3  20      232.77      235.68     36.95 o 
  -5   3  20      181.58      218.15     35.67 o 
  -3   3  20      592.14      550.02     39.40 o 
  -1   3  20      423.11      408.36     34.55 o 
   1   3  20      254.85      274.60     29.02 o 
   3   3  20        3.92        6.72     21.34 o 
  -6   4  20      100.29       89.47     25.41 o 
  -4   4  20      200.46      157.23     32.55 o 
  -2   4  20      309.99      298.95     29.99 o 
   0   4  20        3.05        0.43     15.88 o 
   2   4  20      348.61      387.63     34.80 o 
  -5   5  20        0.12       34.06     16.84 o 
  -3   5  20       83.60       62.50     22.74 o 
  -1   5  20      164.09      190.63     32.83 o 
   1   5  20       26.30       10.06     11.41 o 
   3   5  20        5.59        3.21     10.94 o 
  -6   6  20      334.45      354.36     45.12 o 
  -4   6  20       39.20       30.16     17.07 o 
  -2   6  20      186.66      165.43     33.34 o 
   0   6  20        4.70       18.53     11.01 o 
   2   6  20      902.47     1001.07     56.16 o 
  -5   7  20       28.70       63.95     25.17 o 
  -3   7  20      113.80      109.09     30.72 o 
  -1   7  20       12.46        0.61     14.16 o 
   1   7  20        0.77      -17.46     14.36 o 
  -4   8  20      126.84      133.81     32.82 o 
  -2   8  20       47.87       39.25     22.69 o 
   0   8  20       50.95       96.03     25.91 o 
  -1   9  20      262.13      301.85     46.43 o 
  -5   1  21        1.45       -3.80     25.48 o 
  -3   1  21      737.57      692.53     58.26 o 
  -1   1  21       20.82       31.22     12.04 o 
   1   1  21       49.42       40.60     14.11 o 
   3   1  21       11.90      -28.78     19.18 o 
  -6   2  21        0.02      -15.38     16.27 o 
  -4   2  21      653.73      687.11     45.82 o 
  -2   2  21        9.44       -0.07     10.28 o 
   0   2  21      169.72      199.05     26.06 o 
   2   2  21      105.46       69.25     18.01 o 
  -5   3  21      106.52      160.29     31.76 o 
  -3   3  21        6.10       21.45     18.29 o 
  -1   3  21       63.57      109.67     24.99 o 
   1   3  21       40.58       46.09     14.80 o 
  -6   4  21        1.56       13.31     12.86 o 
  -4   4  21       81.60      106.98     27.45 o 
  -2   4  21      237.02      265.84     29.19 o 
   0   4  21       54.43       48.16     14.53 o 
   2   4  21      244.65      249.72     38.36 o 
  -5   5  21       13.22       13.91     14.27 o 
  -3   5  21      198.53      179.09     35.55 o 
  -1   5  21       17.44       24.56     11.94 o 
   1   5  21      252.82      253.19     28.84 o 
  -4   6  21       16.34       31.08     20.14 o 
  -2   6  21      209.43      182.94     35.53 o 
   0   6  21      135.50      158.35     23.74 o 
  -3   7  21       85.15       71.24     23.15 o 
  -1   7  21       59.09       84.38     25.87 o 
  -4   0  22        1.07      -26.52     17.68 o 
  -2   0  22        3.41       11.15     13.94 o 
   0   0  22      939.26      996.14     79.77 o 
  -5   1  22      190.14      180.25     25.17 o 
  -3   1  22      187.10      183.90     43.01 o 
  -1   1  22       89.43      108.87     29.93 o 
   1   1  22      454.38      505.01     40.78 o 
  -4   2  22      975.62     1119.55     59.32 o 
  -2   2  22      470.89      507.04     40.40 o 
   0   2  22       23.46       16.87     11.24 o 
  -5   3  22      617.95      669.07     65.18 o 
  -3   3  22       53.95       26.00     11.75 o 
  -1   3  22      424.77      373.36     35.52 o 
   1   3  22       19.24       23.08     14.49 o 
  -4   4  22        0.05        5.32     15.86 o 
  -2   4  22      160.93      195.90     26.56 o 
   0   4  22      152.10      138.90     24.06 o 
  -3   5  22      165.85      214.06     40.70 o 
  -1   5  22      229.81      266.19     31.08 o 
  -3   1  23        0.94        8.59     11.62 o 
  -1   1  23      356.18      419.54     57.30 o 
  -2   2  23      202.78      196.92     60.01 o 
                                                 
